# Supplementary material for: Modulation of the Host Immune Response by Schistosome Egg-Secreted Proteins Is a Critical Avenue of Host–Parasite Communication
Source: Pathogens. 2021 Jul 8;10(7):863. doi: 10.3390/pathogens10070863 (PMC8308880; doi:10.3390/pathogens10070863)
Supplement: Supplementary file 1 [file pathogens-10-00863-s001.zip]

Archive with 3 entries (3 files):
- Supp table 1.xlsx
- Supp table 2.xlsx
- Supp table 3.xlsx
