# Supplementary material for: Modulation of the Host Immune Response by Schistosome Egg-Secreted Proteins Is a Critical Avenue of Host–Parasite Communication
Source: Pathogens. 2021 Jul 8;10(7):863. doi: 10.3390/pathogens10070863 (PMC8308880; doi:10.3390/pathogens10070863)
Supplement: Supplementary file 1 [file pathogens-10-00863-s001.zip › Supp table 1.xlsx]

## Sheet: Sm proteins
Gene Name	Accession No.	Protein ID	Molecular Weight	GO ID	GO name	Reported by Cass et al. 2007 [14].	Reported by Floudas et al. 2017 [19].
Smp_089670.1	G4V5U5	Putative macroglobulin/complement	229 kDa	F:GO:0004866; C:GO:0005615; P:GO:0010951	F:endopeptidase inhibitor activity; C:extracellular space; P:negative regulation of endopeptidase activity	Yes	No
Smp_072330.2	G4V9B9	Putative heat shock protein	82 kDa	F:GO:0005524; P:GO:0006457; F:GO:0051082	F:ATP binding; P:protein folding; F:unfolded protein binding	Yes	No
Smp_022400.1	G4VPH5	Glucose-6-phosphate isomerase	61 kDa	F:GO:0004347; P:GO:0005982; P:GO:0005985; P:GO:0006094; P:GO:0006096; P:GO:0006098; C:GO:0016021	F:glucose-6-phosphate isomerase activity; P:starch metabolic process; P:sucrose metabolic process; P:gluconeogenesis; P:glycolytic process; P:pentose-phosphate shunt; C:integral component of membrane	Yes	No
Smp_029500.1	G4LW91	Thimet oligopeptidase	77 kDa	F:GO:0004222; P:GO:0006508; F:GO:0046872	F:metalloendopeptidase activity; P:proteolysis; F:metal ion binding	Yes	No
Smp_005880.1	G4V721	Putative phosphoenolpyruvate carboxykinase	70 kDa	F:GO:0004613; F:GO:0005525; P:GO:0006094; P:GO:0006099; F:GO:0016301; P:GO:0016310	F:phosphoenolpyruvate carboxykinase (GTP) activity; F:GTP binding; P:gluconeogenesis; P:tricarboxylic acid cycle; F:kinase activity; P:phosphorylation	Yes	No
Smp_090080.1	G4LYU6	Serpin, putative	46 kDa	C:GO:0005615; C:GO:0016021	C:extracellular space; C:integral component of membrane	Yes	Yes
Smp_174530.1	G4V855	Aminopeptidase PILS	110 kDa	F:GO:0004177; F:GO:0004252; P:GO:0006508; F:GO:0008237; F:GO:0008270; C:GO:0016021	F:aminopeptidase activity; F:serine-type endopeptidase activity; P:proteolysis; F:metallopeptidase activity; F:zinc ion binding; C:integral component of membrane	No	No
Smp_079770.1	G4VFC2	Protein disulfide-isomerase	54 kDa	F:GO:0003756; C:GO:0005788; P:GO:0045454	F:protein disulfide isomerase activity; C:endoplasmic reticulum lumen; P:cell redox homeostasis	Yes	Yes
Smp_042160.2	G4VJT9	Fructose-bisphosphate aldolase	39 kDa	F:GO:0004332; P:GO:0006000; P:GO:0006013; P:GO:0006020; P:GO:0006094; P:GO:0006096; P:GO:0006098; P:GO:0015976	F:fructose-bisphosphate aldolase activity; P:fructose metabolic process; P:mannose metabolic process; P:inositol metabolic process; P:gluconeogenesis; P:glycolytic process; P:pentose-phosphate shunt; P:carbon utilization	Yes	Yes
Smp_006740.1	G4V9U9	Putative major vault protein	97 kDa	F:GO:0005515; C:GO:0005634; C:GO:0005737	F:protein binding; C:nucleus; C:cytoplasm	No	No
Smp_106930.1	G4V8L4	Putative heat shock protein 70	69 kDa	F:GO:0005524	F:ATP binding	Yes	Yes
Smp_133210.1	G4V8C5	Putative alpha-glucosidase	102 kDa	P:GO:0000023; F:GO:0004558; P:GO:0005982; P:GO:0005985; P:GO:0006012; C:GO:0017177; F:GO:0030246; F:GO:0032450	P:maltose metabolic process; F:alpha-1,4-glucosidase activity; P:starch metabolic process; P:sucrose metabolic process; P:galactose metabolic process; C:glucosidase II complex; F:carbohydrate binding; F:maltose alpha-glucosidase activity	No	No
Smp_030370.1	C4Q5I7	Calreticulin autoantigen homolog,putative	45 kDa	F:GO:0005509; C:GO:0005788; P:GO:0006457; F:GO:0030246; F:GO:0051082	F:calcium ion binding; C:endoplasmic reticulum lumen; P:protein folding; F:carbohydrate binding; F:unfolded protein binding	Yes	Yes
Smp_073940.1	G4M057	WD-repeat protein, putative	68 kDa	F:GO:0005515	F:protein binding	Yes	No
Smp_056760.1	G4LYC3	Protein disulfide-isomerase	54 kDa	F:GO:0003756; C:GO:0005623; P:GO:0045454	F:protein disulfide isomerase activity; C:cell; P:cell redox homeostasis	No	Yes
Smp_019010.1	G4VG40	Dipeptidyl peptidase 3	81 kDa	C:GO:0005737; P:GO:0006508; F:GO:0008237; F:GO:0008239; F:GO:0046872	C:cytoplasm; P:proteolysis; F:metallopeptidase activity; F:dipeptidyl-peptidase activity; F:metal ion binding	Yes	No
Smp_054160.1	P09792	Glutathione S-transferase class-mu 28 kDa isozyme	23 kDa	F:GO:0004364; F:GO:0005515; P:GO:0006749; P:GO:0006803	F:glutathione transferase activity; F:protein binding; P:glutathione metabolic process; P:obsolete glutathione conjugation reaction	Yes	Yes
Smp_000100.1	G4LVU8	Filamin	251 kDa	F:GO:0003779; P:GO:0030036; P:GO:0030154	F:actin binding; P:actin cytoskeleton organization; P:cell differentiation	No	Yes
Smp_159420.1	G4VQ41	Low-density lipoprotein receptor	102 kDa	F:GO:0005515	F:protein binding	No	No
Smp_049250.1	G4V8X7	Putative heat shock protein-HSP20/alpha crystallin family	37 kDa	n/a	n/a	Yes	Yes
Smp_160560.1	G4LZI9	Uncharacterized protein	79 kDa	F:GO:0004601; P:GO:0006804; P:GO:0006979; F:GO:0020037; P:GO:0055114; P:GO:0098869	F:peroxidase activity; P:obsolete peroxidase reaction; P:response to oxidative stress; F:heme binding; P:oxidation-reduction process; P:cellular oxidant detoxification	No	No
Smp_059790.2	G4V9A5	Transketolase	67 kDa	F:GO:0004802; P:GO:0006098; P:GO:0015976	F:transketolase activity; P:pentose-phosphate shunt; P:carbon utilization	Yes	No
Smp_064380.1	G4VKC8	Aspartate aminotransferase	42 kDa	P:GO:0000162; F:GO:0004069; C:GO:0005739; P:GO:0006107; P:GO:0006522; P:GO:0006525; P:GO:0006533; P:GO:0006534; P:GO:0006536; P:GO:0006560; P:GO:0006571; P:GO:0009094; P:GO:0009821; P:GO:0015976; F:GO:0030170	P:tryptophan biosynthetic process; F:L-aspartate:2-oxoglutarate aminotransferase activity; C:mitochondrion; P:oxaloacetate metabolic process; P:alanine metabolic process; P:arginine metabolic process; P:aspartate catabolic process; P:cysteine metabolic process; P:glutamate metabolic process; P:proline metabolic process; P:tyrosine biosynthetic process; P:L-phenylalanine biosynthetic process; P:al…	No	Yes
Smp_003990.1	G4V6B9	Triosephosphate isomerase	28 kDa	F:GO:0004807; C:GO:0005737; P:GO:0006000; P:GO:0006013; P:GO:0006020; P:GO:0006094; P:GO:0006096; P:GO:0015976; F:GO:0042802; P:GO:0046486	F:triose-phosphate isomerase activity; C:cytoplasm; P:fructose metabolic process; P:mannose metabolic process; P:inositol metabolic process; P:gluconeogenesis; P:glycolytic process; P:carbon utilization; F:identical protein binding; P:glycerolipid metabolic process	Yes	Yes
Smp_099870.1	G4VAD2	Elongation factor 1-alpha	50 kDa	F:GO:0003746; F:GO:0003924; F:GO:0005525; C:GO:0005840; P:GO:0006448	F:translation elongation factor activity; F:GTPase activity; F:GTP binding; C:ribosome; P:regulation of translational elongation	Yes	No
Smp_053220.1	G4LXS0	Aldo-keto reductase, putative	35 kDa	F:GO:0004032; P:GO:0006000; P:GO:0006012; P:GO:0006013; P:GO:0006090; C:GO:0016021; P:GO:0046486; P:GO:0055114	F:alditol:NADP+ 1-oxidoreductase activity; P:fructose metabolic process; P:galactose metabolic process; P:mannose metabolic process; P:pyruvate metabolic process; C:integral component of membrane; P:glycerolipid metabolic process; P:oxidation-reduction process	Yes	Yes
Smp_094420.1	G4VC25	Rab GDP dissociation inhibitor	50 kDa	F:GO:0005093; F:GO:0005096; C:GO:0005737; P:GO:0007264; P:GO:0015031; P:GO:0043547	F:Rab GDP-dissociation inhibitor activity; F:GTPase activator activity; C:cytoplasm; P:small GTPase mediated signal transduction; P:protein transport; P:positive regulation of GTPase activity	Yes	No
Smp_069130.2	C4QFX9	Heat shock protein 70 -4, putative	94 kDa	F:GO:0005524	F:ATP binding	Yes	No
Smp_083870.1	G4LVV4	PwLAP aminopeptidase	59 kDa	F:GO:0004177; C:GO:0005737; P:GO:0006508; F:GO:0008235; F:GO:0030145	F:aminopeptidase activity; C:cytoplasm; P:proteolysis; F:metalloexopeptidase activity; F:manganese ion binding	No	Yes
Smp_170410.1	G4VDQ0	Uncharacterized protein	29 kDa	P:GO:0032981	P:mitochondrial respiratory chain complex I assembly	No	No
Smp_024110.1	G4VQ58	Phosphopyruvate hydratase	47 kDa	C:GO:0000015; P:GO:0000162; F:GO:0000287; F:GO:0004634; C:GO:0005750; P:GO:0006094; P:GO:0006096; P:GO:0006122; P:GO:0006571; P:GO:0009094; C:GO:0016021	C:phosphopyruvate hydratase complex; P:tryptophan biosynthetic process; F:magnesium ion binding; F:phosphopyruvate hydratase activity; C:mitochondrial respiratory chain complex III; P:gluconeogenesis; P:glycolytic process; P:mitochondrial electron transport, ubiquinol to cytochrome c; P:tyrosine biosynthetic process; P:L-phenylalanine biosynthetic process; C:integral component of membrane	Yes	Yes
Smp_008490.1	G4V5G7	Glycogenin-related	36 kDa	C:GO:0016020; F:GO:0016757	C:membrane; F:transferase activity, transferring glycosyl groups	Yes	No
Smp_143840.1	G4VSJ5	Alpha-1,4 glucan phosphorylase	93 kDa	P:GO:0005975; F:GO:0008184; F:GO:0030170; F:GO:0102250; F:GO:0102499	P:carbohydrate metabolic process; F:glycogen phosphorylase activity; F:pyridoxal phosphate binding; F:linear malto-oligosaccharide phosphorylase activity; F:SHG alpha-glucan phosphorylase activity	Yes	No
Smp_033400.1	Q15EU2	Cytochrome c-like protein	11 kDa	C:GO:0005758; C:GO:0005829; P:GO:0006118; F:GO:0009055; F:GO:0020037; P:GO:0022900; F:GO:0046872; C:GO:0070469	C:mitochondrial intermembrane space; C:cytosol; P:obsolete electron transport; F:electron transfer activity; F:heme binding; P:electron transport chain; F:metal ion binding; C:respirasome	Yes	No
Smp_047370.1	G4VBJ0	Malate dehydrogenase	36 kDa	P:GO:0005975; P:GO:0006090; P:GO:0006108; P:GO:0019643; F:GO:0030060; P:GO:0046487	P:carbohydrate metabolic process; P:pyruvate metabolic process; P:malate metabolic process; P:reductive tricarboxylic acid cycle; F:L-malate dehydrogenase activity; P:glyoxylate metabolic process	Yes	Yes
Smp_112110.1	G4VEV5	Putative interleukin-4-inducing protein	15 kDa	C:GO:0016021	C:integral component of membrane	Yes	No
Smp_090520.1	G4VP82	Purine nucleoside phosphorylase	44 kDa	F:GO:0004731; P:GO:0006144; P:GO:0006206; P:GO:0006769; P:GO:0009116; P:GO:0046497	F:purine-nucleoside phosphorylase activity; P:purine nucleobase metabolic process; P:pyrimidine nucleobase metabolic process; P:nicotinamide metabolic process; P:nucleoside metabolic process; P:nicotinate nucleotide metabolic process	Yes	No
Smp_038950.1	G4VQZ5	L-lactate dehydrogenase	35 kDa	F:GO:0004459; C:GO:0005737; P:GO:0006094; P:GO:0006096; P:GO:0006534; P:GO:0055114	F:L-lactate dehydrogenase activity; C:cytoplasm; P:gluconeogenesis; P:glycolytic process; P:cysteine metabolic process; P:oxidation-reduction process	Yes	Yes
Smp_083410.1	G4LXB1	Elongation factor 1-gamma, putative	47 kDa	F:GO:0003746; F:GO:0005515; C:GO:0005840; P:GO:0006448	F:translation elongation factor activity; F:protein binding; C:ribosome; P:regulation of translational elongation	Yes	No
Smp_095360.1	G4M131	Fatty acid binding protein	14 kDa	C:GO:0005737; F:GO:0008289	C:cytoplasm; F:lipid binding	Yes	Yes
Smp_035270.2	G4V7Z7	Malate dehydrogenase	36 kDa	P:GO:0005975; P:GO:0006090; P:GO:0006108; P:GO:0019643; F:GO:0030060; P:GO:0046487	P:carbohydrate metabolic process; P:pyruvate metabolic process; P:malate metabolic process; P:reductive tricarboxylic acid cycle; F:L-malate dehydrogenase activity; P:glyoxylate metabolic process	No	Yes
Smp_049550.1	G4V910	Putative heat shock protein 70	71 kDa	F:GO:0005524; C:GO:0005634; C:GO:0005788; C:GO:0016020; P:GO:0030433; F:GO:0031072; P:GO:0034605; C:GO:0034663; P:GO:0042026; F:GO:0042623; F:GO:0044183; F:GO:0051082; P:GO:0051085; F:GO:0051787; P:GO:0090074; P:GO:1903895	F:ATP binding; C:nucleus; C:endoplasmic reticulum lumen; C:membrane; P:ubiquitin-dependent ERAD pathway; F:heat shock protein binding; P:cellular response to heat; C:endoplasmic reticulum chaperone complex; P:protein refolding; F:ATPase activity, coupled; F:protein folding chaperone; F:unfolded protein binding; P:chaperone cofactor-dependent protein refolding; F:misfolded protein binding; P:negat…	No	Yes
Smp_192110.1	G4VHK8	Tubulin beta chain	49 kDa	F:GO:0003924; F:GO:0005200; F:GO:0005525; C:GO:0005737; C:GO:0005874; P:GO:0007010; P:GO:0007017	F:GTPase activity; F:structural constituent of cytoskeleton; F:GTP binding; C:cytoplasm; C:microtubule; P:cytoskeleton organization; P:microtubule-based process	Yes	Yes
Smp_102070.1	P35661	Glutathione S-transferase class-mu 26 kDa isozyme	22 kDa	F:GO:0004364; F:GO:0005515; P:GO:0006749; P:GO:0006803	F:glutathione transferase activity; F:protein binding; P:glutathione metabolic process; P:obsolete glutathione conjugation reaction	Yes	Yes
Smp_093820.1	G4LYZ1	Glutamate dehydrogenase	52 kDa	F:GO:0000166; P:GO:0006118; P:GO:0006520; F:GO:0016639; P:GO:0055114	F:nucleotide binding; P:obsolete electron transport; P:cellular amino acid metabolic process; F:oxidoreductase activity, acting on the CH-NH2 group of donors, NAD or NADP as acceptor; P:oxidation-reduction process	Yes	No
Smp_184360.1	G4V5C5	Putative ribonuclease t2	14 kDa	F:GO:0003723; F:GO:0033897; P:GO:0090502	F:RNA binding; F:ribonuclease T2 activity; P:RNA phosphodiester bond hydrolysis, endonucleolytic	No	No
Smp_059480.1	G4VKD9	Peroxiredoxin, Prx1	21 kDa	F:GO:0004601; C:GO:0005623; P:GO:0006804; P:GO:0006979; F:GO:0042802; P:GO:0045454; F:GO:0051920; P:GO:0055114; P:GO:0098869	F:peroxidase activity; C:cell; P:obsolete peroxidase reaction; P:response to oxidative stress; F:identical protein binding; P:cell redox homeostasis; F:peroxiredoxin activity; P:oxidation-reduction process; P:cellular oxidant detoxification	Yes	Yes
Smp_179260.1	G4VLD6	Alpha-galactosidase	108 kDa	F:GO:0004553; P:GO:0005975	F:hydrolase activity, hydrolyzing O-glycosyl compounds; P:carbohydrate metabolic process	Yes	No
Smp_138760.1	G4LW37	Uncharacterized protein	29 kDa	C:GO:0005739; P:GO:0006144; F:GO:0047631	C:mitochondrion; P:purine nucleobase metabolic process; F:ADP-ribose diphosphatase activity	Yes	No
Smp_155890.1	G4VJ94	Putative alkaline phosphatase	46 kDa	F:GO:0004035; C:GO:0005869; P:GO:0007017; C:GO:0016021; P:GO:0016311; P:GO:0019497; P:GO:0046486; P:GO:0046656	F:alkaline phosphatase activity; C:dynactin complex; P:microtubule-based process; C:integral component of membrane; P:dephosphorylation; P:hexachlorocyclohexane metabolic process; P:glycerolipid metabolic process; P:folic acid biosynthetic process	No	No
Smp_040130.1	G4VKJ0	Peptidyl-prolyl cis-trans isomerase	17 kDa	P:GO:0000413; F:GO:0003755; C:GO:0005737; P:GO:0006457	P:protein peptidyl-prolyl isomerization; F:peptidyl-prolyl cis-trans isomerase activity; C:cytoplasm; P:protein folding	Yes	Yes
Smp_156590.1	C4QEK9	Filamin-related	179 kDa	F:GO:0003779; P:GO:0030036; P:GO:0030154	F:actin binding; P:actin cytoskeleton organization; P:cell differentiation	No	No
Smp_004780.1	G4VD59	Peptidylprolyl isomerase	48 kDa	P:GO:0000413; F:GO:0003755; F:GO:0005528; F:GO:0031072	P:protein peptidyl-prolyl isomerization; F:peptidyl-prolyl cis-trans isomerase activity; F:FK506 binding; F:heat shock protein binding	Yes	Yes
Smp_040790.1	G4VFQ0	Peptidyl-prolyl cis-trans isomerase	23 kDa	P:GO:0000413; F:GO:0003755; C:GO:0005788; P:GO:0006457	P:protein peptidyl-prolyl isomerization; F:peptidyl-prolyl cis-trans isomerase activity; C:endoplasmic reticulum lumen; P:protein folding	Yes	Yes
Smp_130280.1	G4VG96	Cell polarity protein	279 kDa	F:GO:0005515; C:GO:0016021	F:protein binding; C:integral component of membrane	No	No
Smp_017730.1	G4VP56	200-kDa GPI-anchored surface glycoprotein	186 kDa	n/a	n/a	No	Yes
Smp_008070.1	Q8T9N5	Thioredoxin	11 kDa	C:GO:0005623; P:GO:0006118; P:GO:0006662; P:GO:0006950; F:GO:0015035; P:GO:0045454; F:GO:0046872; P:GO:0055114	C:cell; P:obsolete electron transport; P:glycerol ether metabolic process; P:response to stress; F:protein disulfide oxidoreductase activity; P:cell redox homeostasis; F:metal ion binding; P:oxidation-reduction process	Yes	Yes
Smp_176200.2	G4M0D0	Superoxide dismutase [Cu-Zn]	15 kDa	F:GO:0004784; C:GO:0005737; P:GO:0019430; F:GO:0042802; F:GO:0046872; P:GO:0055114	F:superoxide dismutase activity; C:cytoplasm; P:removal of superoxide radicals; F:identical protein binding; F:metal ion binding; P:oxidation-reduction process	Yes	Yes
Smp_152710.2	G4M1D8	Glutathione-s-transferase omega, putative	27 kDa	F:GO:0005515; F:GO:0016740	F:protein binding; F:transferase activity	Yes	Yes
Smp_103790.1	G4V865	Tubulin alpha chain	50 kDa	F:GO:0003924; F:GO:0005200; F:GO:0005525; C:GO:0005737; C:GO:0005874; P:GO:0007010; P:GO:0007017	F:GTPase activity; F:structural constituent of cytoskeleton; F:GTP binding; C:cytoplasm; C:microtubule; P:cytoskeleton organization; P:microtubule-based process	Yes	Yes
Smp_088720.1	G4VDQ3	Uncharacterized protein	27 kDa	P:GO:0032981	P:mitochondrial respiratory chain complex I assembly	No	No
Smp_074140.1	G4VL99	Annexin	39 kDa	F:GO:0005509; F:GO:0005544	F:calcium ion binding; F:calcium-dependent phospholipid binding	No	No
Smp_210890.1	G4VPE8	Putative inorganic pyrophosphatase	37 kDa	F:GO:0000287; F:GO:0004427; C:GO:0005737; P:GO:0006119	F:magnesium ion binding; F:inorganic diphosphatase activity; C:cytoplasm; P:oxidative phosphorylation	Yes	No
Smp_087760.1	G4LUZ7	Ferritin	20 kDa	F:GO:0004322; C:GO:0005623; P:GO:0006826; P:GO:0006879; F:GO:0008199; P:GO:0015994; P:GO:0055114	F:ferroxidase activity; C:cell; P:iron ion transport; P:cellular iron ion homeostasis; F:ferric iron binding; P:chlorophyll metabolic process; P:oxidation-reduction process	Yes	No
Smp_018240.3	G4M0P7	Cell division control protein 48 aaa family protein, putative	88 kDa	F:GO:0005524; F:GO:0016787; P:GO:0051301	F:ATP binding; F:hydrolase activity; P:cell division	Yes	Yes
Smp_056970.1	G4V5I2	Glyceraldehyde-3-phosphate dehydrogenase	36 kDa	F:GO:0004365; P:GO:0006094; P:GO:0006096; F:GO:0050661; F:GO:0051287; P:GO:0055114	F:glyceraldehyde-3-phosphate dehydrogenase (NAD+) (phosphorylating) activity; P:gluconeogenesis; P:glycolytic process; F:NADP binding; F:NAD binding; P:oxidation-reduction process	Yes	Yes
Smp_210780.1	G4VA73	Putative vacuolar protein sorting 26, vps26	92 kDa	P:GO:0007154; P:GO:0007275; C:GO:0016020; C:GO:0016021	P:cell communication; P:multicellular organism development; C:membrane; C:integral component of membrane	Yes	No
Smp_154290.1	G4VME3	Venom allergen-like (VAL) 27 protein	20 kDa	C:GO:0005576; C:GO:0016021	C:extracellular region; C:integral component of membrane	No	No
Smp_091010.1	G4VRK1	Putative glyoxalase II	28 kDa	F:GO:0004416; C:GO:0005739; P:GO:0006090; P:GO:0019243; F:GO:0046872	F:hydroxyacylglutathione hydrolase activity; C:mitochondrion; P:pyruvate metabolic process; P:methylglyoxal catabolic process to D-lactate via S-lactoyl-glutathione; F:metal ion binding	Yes	Yes
Smp_005500.1	G4LXX4	Polypeptide N-acetylgalactosaminyltransferase	74 kDa	C:GO:0000139; P:GO:0006486; C:GO:0016021; F:GO:0016757; F:GO:0030246	C:Golgi membrane; P:protein glycosylation; C:integral component of membrane; F:transferase activity, transferring glycosyl groups; F:carbohydrate binding	No	No
Smp_070600.1	G4LZK0	Transaldolase	37 kDa	F:GO:0004801; C:GO:0005737; P:GO:0005975; P:GO:0006098	F:sedoheptulose-7-phosphate:D-glyceraldehyde-3-phosphate glyceronetransferase activity; C:cytoplasm; P:carbohydrate metabolic process; P:pentose-phosphate shunt	Yes	No
Smp_168300.1	G4V5D1	Putative ribonuclease t2	10 kDa	F:GO:0003723; F:GO:0033897; P:GO:0090502	F:RNA binding; F:ribonuclease T2 activity; P:RNA phosphodiester bond hydrolysis, endonucleolytic	No	No
Smp_154760.1	G4V9N7	Egf-like domain protein	198 kDa	F:GO:0005509; C:GO:0016020	F:calcium ion binding; C:membrane	No	No
Smp_153350.1	G4VK26	Putative ribonuclease z, chloroplast	21 kDa	n/a	n/a	No	No
Smp_164100.1	G4VL69	Annexin	40 kDa	F:GO:0005509; F:GO:0005544	F:calcium ion binding; F:calcium-dependent phospholipid binding	No	No
Smp_089370.1	G4VLE9	Putative nad dependent epimerase/dehydratase	29 kDa	n/a	n/a	No	No
Smp_179630.1	C4QPG7	Uncharacterized protein	19 kDa	n/a	n/a	Yes	No
Smp_000660.1	G4LYG5	Ornithine--oxo-acid transaminase	47 kDa	F:GO:0004587; P:GO:0006525; P:GO:0006560; F:GO:0030170	F:ornithine-oxo-acid transaminase activity; P:arginine metabolic process; P:proline metabolic process; F:pyridoxal phosphate binding	No	Yes
Smp_143150.1	G4VI95	Putative eukaryotic translation elongation factor	60 kDa	F:GO:0003746; F:GO:0003924; F:GO:0005525; C:GO:0005840; P:GO:0006448	F:translation elongation factor activity; F:GTPase activity; F:GTP binding; C:ribosome; P:regulation of translational elongation	Yes	No
Smp_057790.1	G4VNW4	Putative fibrocystin l	246 kDa	C:GO:0005929; C:GO:0016020; C:GO:0016021	C:cilium; C:membrane; C:integral component of membrane	No	No
Smp_030000.1	G4VFK1	Leucine aminopeptidase	55 kDa	F:GO:0004177; C:GO:0005737; P:GO:0006508; F:GO:0008235; F:GO:0030145	F:aminopeptidase activity; C:cytoplasm; P:proteolysis; F:metalloexopeptidase activity; F:manganese ion binding	No	Yes
Smp_020920.1	G4VQD2	Putative dnaj homolog subfamily B member 4	37 kDa	P:GO:0006457; F:GO:0051082	P:protein folding; F:unfolded protein binding	Yes	Yes
Smp_156770.1	Q05645	Major tegumental antigen SM15	116 kDa	n/a	n/a	No	No
Smp_006390.1	Q7YW72	Cystatin B, putative	11 kDa	F:GO:0004869; F:GO:0008233; P:GO:0010951	F:cysteine-type endopeptidase inhibitor activity; F:peptidase activity; P:negative regulation of endopeptidase activity	Yes	Yes
Smp_050390.1	G4LWI3	Aldehyde dehydrogenase,putative	53 kDa	F:GO:0004030; P:GO:0006094; P:GO:0006096; P:GO:0006547; P:GO:0006558; P:GO:0006570; P:GO:0055114	F:aldehyde dehydrogenase [NAD(P)+] activity; P:gluconeogenesis; P:glycolytic process; P:histidine metabolic process; P:L-phenylalanine metabolic process; P:tyrosine metabolic process; P:oxidation-reduction process	Yes	Yes
Smp_067890.1	G4LZY3	Proteasome subunit alpha type	23 kDa	F:GO:0004298; C:GO:0005634; C:GO:0005737; P:GO:0006511; C:GO:0019773	F:threonine-type endopeptidase activity; C:nucleus; C:cytoplasm; P:ubiquitin-dependent protein catabolic process; C:proteasome core complex, alpha-subunit complex	No	Yes
Smp_065610.1	G4VAI0	Pyruvate kinase	54 kDa	F:GO:0000287; F:GO:0004743; P:GO:0006094; P:GO:0006096; P:GO:0006144; P:GO:0015976; C:GO:0016021; F:GO:0016301; F:GO:0030955	F:magnesium ion binding; F:pyruvate kinase activity; P:gluconeogenesis; P:glycolytic process; P:purine nucleobase metabolic process; P:carbon utilization; C:integral component of membrane; F:kinase activity; F:potassium ion binding	Yes	No
Smp_037530.1	G4VE60	Thioredoxin, Trx M	12 kDa	C:GO:0005739; P:GO:0006118; P:GO:0006662; P:GO:0015031; F:GO:0015035; P:GO:0045454; F:GO:0046872; P:GO:0055114	C:mitochondrion; P:obsolete electron transport; P:glycerol ether metabolic process; P:protein transport; F:protein disulfide oxidoreductase activity; P:cell redox homeostasis; F:metal ion binding; P:oxidation-reduction process	Yes	No
Smp_092280.1	G4VHX9	Proteasome endopeptidase complex	28 kDa	F:GO:0004298; C:GO:0005634; C:GO:0005737; P:GO:0006511; C:GO:0019773	F:threonine-type endopeptidase activity; C:nucleus; C:cytoplasm; P:ubiquitin-dependent protein catabolic process; C:proteasome core complex, alpha-subunit complex	No	Yes
Smp_145300.1	G4VIT2	Putative peptidylglycine alpha hydroxylating mono-oxygenase	25 kDa	F:GO:0004504; F:GO:0005507; P:GO:0006518; C:GO:0016020; P:GO:0055114	F:peptidylglycine monooxygenase activity; F:copper ion binding; P:peptide metabolic process; C:membrane; P:oxidation-reduction process	Yes	No
Smp_096390.1	G4VR58	Similar to 16 kDa calcium-binding protein	15 kDa	F:GO:0005509	F:calcium ion binding	Yes	No
Smp_009760.1	G4LUI9	14-3-3 protein, putative	28 kDa	F:GO:0004497; C:GO:0016021; F:GO:0019904; P:GO:0055114	F:monooxygenase activity; C:integral component of membrane; F:protein domain specific binding; P:oxidation-reduction process	Yes	Yes
Smp_054240.1	G4LYK4	Translationally-controlled tumor protein homolog, putative	19 kDa	C:GO:0005737	C:cytoplasm	Yes	Yes
Smp_035560.2	G4V7P2	Uncharacterized protein	17 kDa	n/a	n/a	No	No
Smp_085150.1	G4V958	Putative phosphoglucomutase	63 kDa	F:GO:0000287; F:GO:0004614; P:GO:0005982; P:GO:0005985; P:GO:0006012; P:GO:0006094; P:GO:0006096; P:GO:0006098; P:GO:0019872	F:magnesium ion binding; F:phosphoglucomutase activity; P:starch metabolic process; P:sucrose metabolic process; P:galactose metabolic process; P:gluconeogenesis; P:glycolytic process; P:pentose-phosphate shunt; P:streptomycin biosynthetic process	No	No
Smp_046740.1	G4VCN8	Dihydrolipoyl dehydrogenase	52 kDa	F:GO:0004148; C:GO:0005623; P:GO:0006094; P:GO:0006096; P:GO:0006099; P:GO:0006118; P:GO:0006544; P:GO:0006563; P:GO:0006566; F:GO:0009055; P:GO:0022900; P:GO:0045454; F:GO:0050660; P:GO:0060047	F:dihydrolipoyl dehydrogenase activity; C:cell; P:gluconeogenesis; P:glycolytic process; P:tricarboxylic acid cycle; P:obsolete electron transport; P:glycine metabolic process; P:L-serine metabolic process; P:threonine metabolic process; F:electron transfer activity; P:electron transport chain; P:cell redox homeostasis; F:flavin adenine dinucleotide binding; P:heart contraction	Yes	No
Smp_082030.1	G4VDR4	Family C56 non-peptidase homologue	19 kDa	n/a	n/a	Yes	Yes
Smp_150240.1	G4VF03	Uncharacterized protein	31 kDa	n/a	n/a	Yes	No
Smp_160830.1	G4VFV5	Phospholipase d-related	53 kDa	F:GO:0003824	F:catalytic activity	No	No
Smp_018890.1	G4VG20	Phosphoglycerate kinase	25 kDa	F:GO:0004618; F:GO:0005524; P:GO:0006094; P:GO:0006096; P:GO:0015976	F:phosphoglycerate kinase activity; F:ATP binding; P:gluconeogenesis; P:glycolytic process; P:carbon utilization	Yes	Yes
Smp_198050.1	G4VHV6	Filamin-related	64 kDa	F:GO:0003779; P:GO:0009987	F:actin binding; P:cellular process	No	No
Smp_176160.1	G4VMD1	Venom allergen-like (VAL) 26 protein	20 kDa	C:GO:0005576; C:GO:0016021	C:extracellular region; C:integral component of membrane	No	No
Smp_194770.1	P16641	Taurocyamine kinase	83 kDa	F:GO:0004054; F:GO:0005524; P:GO:0006525; P:GO:0006560; P:GO:0016310; F:GO:0016491; P:GO:0019530; F:GO:0046872; F:GO:0050324; P:GO:0055114	F:arginine kinase activity; F:ATP binding; P:arginine metabolic process; P:proline metabolic process; P:phosphorylation; F:oxidoreductase activity; P:taurine metabolic process; F:metal ion binding; F:taurocyamine kinase activity; P:oxidation-reduction process	Yes	Yes
Smp_059980.1	Q6WVP6	Arginase	39 kDa	P:GO:0000050; F:GO:0004053; P:GO:0006527; P:GO:0006560; F:GO:0046872	P:urea cycle; F:arginase activity; P:arginine catabolic process; P:proline metabolic process; F:metal ion binding	Yes	Yes
Smp_167120.1	G4LYT6	Leishmanolysin-2	87 kDa	F:GO:0004222; P:GO:0006508; P:GO:0007155; C:GO:0016020	F:metalloendopeptidase activity; P:proteolysis; P:cell adhesion; C:membrane	No	No
Smp_199260.1	G4M1L1	Vesicular amine transporter, putative	149 kDa	F:GO:0005249; C:GO:0008076; P:GO:0071805	F:voltage-gated potassium channel activity; C:voltage-gated potassium channel complex; P:potassium ion transmembrane transport	No	No
Smp_179560.1	G4M1S9	Multiple inositol polyphosphate phosphatase-related	59 kDa	C:GO:0016021; P:GO:0016311; F:GO:0016791	C:integral component of membrane; P:dephosphorylation; F:phosphatase activity	No	No
Smp_053900.1	G4VHP9	Beta-hexosaminidase	60 kDa	P:GO:0001575; F:GO:0004563; P:GO:0005975; P:GO:0006027; P:GO:0006040; C:GO:0016021; F:GO:0102148	P:globoside metabolic process; F:beta-N-acetylhexosaminidase activity; P:carbohydrate metabolic process; P:glycosaminoglycan catabolic process; P:amino sugar metabolic process; C:integral component of membrane; F:N-acetyl-beta-D-galactosaminidase activity	No	No
Smp_092750.1	G4VJY9	Nucleoside diphosphate kinase	16 kDa	F:GO:0004550; F:GO:0005524; P:GO:0006144; P:GO:0006165; P:GO:0006183; P:GO:0006206; P:GO:0006228; P:GO:0006241	F:nucleoside diphosphate kinase activity; F:ATP binding; P:purine nucleobase metabolic process; P:nucleoside diphosphate phosphorylation; P:GTP biosynthetic process; P:pyrimidine nucleobase metabolic process; P:UTP biosynthetic process; P:CTP biosynthetic process	Yes	Yes
Smp_156910.2	G4VKC0	Uncharacterized protein	138 kDa	n/a	n/a	No	No
Smp_140270.1	G4VQU0	Putative carbonyl reductase	33 kDa	F:GO:0004090; P:GO:0006691; P:GO:0006693; P:GO:0055114	F:carbonyl reductase (NADPH) activity; P:leukotriene metabolic process; P:prostaglandin metabolic process; P:oxidation-reduction process	No	No
Smp_079230.1	Q8MTB4	Peptidylprolyl isomerase	11 kDa	P:GO:0000413; F:GO:0003755; C:GO:0005737; P:GO:0061077	P:protein peptidyl-prolyl isomerization; F:peptidyl-prolyl cis-trans isomerase activity; C:cytoplasm; P:chaperone-mediated protein folding	No	No
Smp_019630.1	C4Q2I8	Aminoacylase	48 kDa	P:GO:0000051; F:GO:0004046; C:GO:0005737; P:GO:0006508; P:GO:0006520; F:GO:0008237	P:obsolete urea cycle intermediate metabolic process; F:aminoacylase activity; C:cytoplasm; P:proteolysis; P:cellular amino acid metabolic process; F:metallopeptidase activity	No	No
Smp_146250.1	G4LY49	Alpha-l-fucosidase, putative	59 kDa	F:GO:0004560; P:GO:0006004	F:alpha-L-fucosidase activity; P:fucose metabolic process	No	No
Smp_167070.1	G4LYU0	Leishmanolysin-2	32 kDa	F:GO:0004222; P:GO:0006508; P:GO:0007155; C:GO:0016020	F:metalloendopeptidase activity; P:proteolysis; P:cell adhesion; C:membrane	Yes	No
Smp_123750.1	G4V6Y7	Putative kynurenine aminotransferase	110 kDa	P:GO:0000398; F:GO:0003723; P:GO:0009058; C:GO:0016021; F:GO:0016829; F:GO:0030170; F:GO:0036137; F:GO:0046872; C:GO:0089701; P:GO:0097052	P:mRNA splicing, via spliceosome; F:RNA binding; P:biosynthetic process; C:integral component of membrane; F:lyase activity; F:pyridoxal phosphate binding; F:kynurenine aminotransferase activity; F:metal ion binding; C:U2AF; P:L-kynurenine metabolic process	No	No
Smp_008320.1	G4V7H0	Putative pap-inositol-1,4-phosphatase	35 kDa	P:GO:0006790; F:GO:0008441; P:GO:0016311; P:GO:0046854	P:sulfur compound metabolic process; F:3'(2'),5'-bisphosphate nucleotidase activity; P:dephosphorylation; P:phosphatidylinositol phosphorylation	Yes	No
Smp_210750.1	G4V8N4	Peptidyl-prolyl cis-trans isomerase	15 kDa	P:GO:0000413; F:GO:0003755	P:protein peptidyl-prolyl isomerization; F:peptidyl-prolyl cis-trans isomerase activity	No	No
Smp_143470.2	G4VDE6	Spectrin beta chain	270 kDa	F:GO:0003779; F:GO:0005200; F:GO:0005543; C:GO:0008091; P:GO:0051693	F:actin binding; F:structural constituent of cytoskeleton; F:phospholipid binding; C:spectrin; P:actin filament capping	No	Yes
Smp_001410.1	G4VDP7	Glyoxalase I	32 kDa	F:GO:0004462; P:GO:0005975; P:GO:0006090	F:lactoylglutathione lyase activity; P:carbohydrate metabolic process; P:pyruvate metabolic process	No	No
Smp_149400.1	G4VKQ9	Putative pc3-like endoprotease variant B	59 kDa	F:GO:0004252; P:GO:0006508	F:serine-type endopeptidase activity; P:proteolysis	No	No
Smp_056440.1	G4VSQ5	Superoxide dismutase	24 kDa	P:GO:0001780; F:GO:0004784; C:GO:0005739; P:GO:0019430; F:GO:0030145; P:GO:0045087; P:GO:0046686; P:GO:0051597; P:GO:0055114	P:neutrophil homeostasis; F:superoxide dismutase activity; C:mitochondrion; P:removal of superoxide radicals; F:manganese ion binding; P:innate immune response; P:response to cadmium ion; P:response to methylmercury; P:oxidation-reduction process	Yes	Yes
Smp_073410.1	G4VSW3	Proteasome subunit beta	30 kDa	F:GO:0004298; C:GO:0005654; C:GO:0005829; C:GO:0005839; P:GO:0010499; C:GO:0016021; P:GO:0043161	F:threonine-type endopeptidase activity; C:nucleoplasm; C:cytosol; C:proteasome core complex; P:proteasomal ubiquitin-independent protein catabolic process; C:integral component of membrane; P:proteasome-mediated ubiquitin-dependent protein catabolic process	No	No
Smp_176180.1	Q1WIQ3	Venom allergen-like (VAL) 9 protein	21 kDa	C:GO:0005576	C:extracellular region	Yes	No
Smp_030500.1	C4Q5J8	Glycerol-3-phosphate dehydrogenase [NAD]	38 kDa	F:GO:0004367; P:GO:0005975; C:GO:0009331; F:GO:0042803; P:GO:0046168; P:GO:0046486; F:GO:0051287; P:GO:0055114	F:glycerol-3-phosphate dehydrogenase [NAD+] activity; P:carbohydrate metabolic process; C:glycerol-3-phosphate dehydrogenase complex; F:protein homodimerization activity; P:glycerol-3-phosphate catabolic process; P:glycerolipid metabolic process; F:NAD binding; P:oxidation-reduction process	Yes	No
Smp_091230.1	C4QLP6	Ubiquitin-fold modifier 1	9 kDa	C:GO:0005634; C:GO:0005737; P:GO:1990592	C:nucleus; C:cytoplasm; P:protein K69-linked ufmylation	Yes	No
Smp_201330.1	G4LV63	Uncharacterized protein Smp_201330	26 kDa	C:GO:0016020	C:membrane	No	No
Smp_102020.2	G4LV64	Uncharacterized protein	19 kDa	C:GO:0016021	C:integral component of membrane	Yes	No
Smp_004470.1	G4LXH7	Peroxiredoxin, Prx3	24 kDa	F:GO:0004601; C:GO:0005623; P:GO:0006804; P:GO:0006979; P:GO:0045454; F:GO:0051920; P:GO:0055114; P:GO:0098869	F:peroxidase activity; C:cell; P:obsolete peroxidase reaction; P:response to oxidative stress; P:cell redox homeostasis; F:peroxiredoxin activity; P:oxidation-reduction process; P:cellular oxidant detoxification	Yes	Yes
Smp_171350.1	G4LYT9	Uncharacterized protein	18 kDa	F:GO:0004222; P:GO:0006508; P:GO:0007155; C:GO:0016020	F:metalloendopeptidase activity; P:proteolysis; P:cell adhesion; C:membrane	No	No
Smp_204830.1	G4LZV1	Uncharacterized protein Smp_204830	47 kDa	C:GO:0016021	C:integral component of membrane	No	No
Smp_034490.1	G4V926	Proteasome catalytic subunit 1	24 kDa	F:GO:0004298; F:GO:0005509; C:GO:0005634; C:GO:0005737; C:GO:0005839; P:GO:0007219; P:GO:0007275; C:GO:0016021; P:GO:0030154; P:GO:0043161	F:threonine-type endopeptidase activity; F:calcium ion binding; C:nucleus; C:cytoplasm; C:proteasome core complex; P:Notch signaling pathway; P:multicellular organism development; C:integral component of membrane; P:cell differentiation; P:proteasome-mediated ubiquitin-dependent protein catabolic process	No	Yes
Smp_006560.1	G4V9X4	Uncharacterized protein	20 kDa	F:GO:0016740	F:transferase activity	Yes	No
Smp_025800.1	G4VAQ6	Proteasome subunit beta	23 kDa	F:GO:0004298; C:GO:0005634; C:GO:0005737; C:GO:0005839; P:GO:0010499; P:GO:0043161	F:threonine-type endopeptidase activity; C:nucleus; C:cytoplasm; C:proteasome core complex; P:proteasomal ubiquitin-independent protein catabolic process; P:proteasome-mediated ubiquitin-dependent protein catabolic process	No	No
Smp_032580.2	G4VDG3	Proteasome subunit alpha type	27 kDa	F:GO:0004298; C:GO:0005634; C:GO:0005737; F:GO:0016301; P:GO:0016310; C:GO:0019773; P:GO:0043161	F:threonine-type endopeptidase activity; C:nucleus; C:cytoplasm; F:kinase activity; P:phosphorylation; C:proteasome core complex, alpha-subunit complex; P:proteasome-mediated ubiquitin-dependent protein catabolic process	No	Yes
Smp_017360.1	G4VE92	Putative t-complex protein 1 subunit alpha	60 kDa	F:GO:0005524; C:GO:0005737; P:GO:0006457; C:GO:0016021; F:GO:0051082	F:ATP binding; C:cytoplasm; P:protein folding; C:integral component of membrane; F:unfolded protein binding	No	No
Smp_097370.1	G4VML1	Fructose-1,6-bisphosphatase-related	37 kDa	P:GO:0006000; P:GO:0006013; P:GO:0006094; P:GO:0006096; P:GO:0006098; P:GO:0015976; P:GO:0016311; F:GO:0042132	P:fructose metabolic process; P:mannose metabolic process; P:gluconeogenesis; P:glycolytic process; P:pentose-phosphate shunt; P:carbon utilization; P:dephosphorylation; F:fructose 1,6-bisphosphate 1-phosphatase activity	Yes	No
Smp_164840.1	G4VP46	Proteasome catalytic subunit 3	58 kDa	F:GO:0004298; C:GO:0005634; C:GO:0005737; C:GO:0005839; P:GO:0051603	F:threonine-type endopeptidase activity; C:nucleus; C:cytoplasm; C:proteasome core complex; P:proteolysis involved in cellular protein catabolic process	No	No
Smp_179370.1	G4VQ42	Low-density lipoprotein receptor	102 kDa	F:GO:0005515	F:protein binding	No	No
Smp_033540.1	G4VQT7	Putative carbonyl reductase	30 kDa	F:GO:0004090; P:GO:0006691; P:GO:0006693; P:GO:0055114	F:carbonyl reductase (NADPH) activity; P:leukotriene metabolic process; P:prostaglandin metabolic process; P:oxidation-reduction process	Yes	Yes
Smp_002630.1	Q1X6L5	Venom allergen-like (VAL) 2 protein	26 kDa	F:GO:0008270	F:zinc ion binding	Yes	No
Smp_210500.1	B4XC67	Cathepsin L3	41 kDa	P:GO:0006508; F:GO:0008234	P:proteolysis; F:cysteine-type peptidase activity	No	No
Smp_113750.1	G4LVA4	Uncharacterized protein	24 kDa	C:GO:0016021	C:integral component of membrane	Yes	No
Smp_028440.1	G4LX03	Adenosylhomocysteinase	47 kDa	F:GO:0004013; C:GO:0005829; P:GO:0006555; P:GO:0006730; P:GO:0033353	F:adenosylhomocysteinase activity; C:cytosol; P:methionine metabolic process; P:one-carbon metabolic process; P:S-adenosylmethionine cycle	Yes	No
Smp_175840.1	G4LXC5	Nuclease-related	42 kDa	F:GO:0003743; F:GO:0005515; C:GO:0005840; P:GO:0006446; C:GO:0016021	F:translation initiation factor activity; F:protein binding; C:ribosome; P:regulation of translational initiation; C:integral component of membrane	No	No
Smp_056500.1	G4LYE6	Proteasome subunit beta	27 kDa	F:GO:0004298; C:GO:0005634; C:GO:0005737; C:GO:0005839; C:GO:0016020; P:GO:0051603	F:threonine-type endopeptidase activity; C:nucleus; C:cytoplasm; C:proteasome core complex; C:membrane; P:proteolysis involved in cellular protein catabolic process	No	No
Smp_193380.1	G4LYX2	Egg protein CP391B-like	25 kDa	C:GO:0016020; C:GO:0016021	C:membrane; C:integral component of membrane	Yes	No
Smp_076230.1	G4LZ69	Proteasome subunit alpha type	29 kDa	F:GO:0004298; C:GO:0005634; C:GO:0005737; P:GO:0006511; C:GO:0019773	F:threonine-type endopeptidase activity; C:nucleus; C:cytoplasm; P:ubiquitin-dependent protein catabolic process; C:proteasome core complex, alpha-subunit complex	No	No
Smp_086470.1	G4VA23	Putative 22.6kDa tegument-associated antigen	21 kDa	F:GO:0005509; P:GO:0007017; C:GO:0030286	F:calcium ion binding; P:microtubule-based process; C:dynein complex	Yes	No
Smp_157500.1	G4VAG2	Calpain	172 kDa	F:GO:0004198; F:GO:0005509; P:GO:0006508	F:calcium-dependent cysteine-type endopeptidase activity; F:calcium ion binding; P:proteolysis	Yes	Yes
Smp_052810.1	G4VAM6	Glucose-6-phosphate 1-dehydrogenase	47 kDa	F:GO:0004345; P:GO:0006006; P:GO:0006098; P:GO:0006749; F:GO:0050661	F:glucose-6-phosphate dehydrogenase activity; P:glucose metabolic process; P:pentose-phosphate shunt; P:glutathione metabolic process; F:NADP binding	No	No
Smp_042680.1	G4VFX0	Putative tropinone reductase	29 kDa	F:GO:0004316; C:GO:0005835; P:GO:0006633; F:GO:0008678; C:GO:0016021; P:GO:0042967; P:GO:0055114; F:GO:0102131; F:GO:0102132	F:3-oxoacyl-[acyl-carrier-protein] reductase (NADPH) activity; C:fatty acid synthase complex; P:fatty acid biosynthetic process; F:2-deoxy-D-gluconate 3-dehydrogenase activity; C:integral component of membrane; P:obsolete acyl-carrier-protein biosynthetic process; P:oxidation-reduction process; F:3-oxo-glutaryl-[acp] methyl ester reductase activity; F:3-oxo-pimeloyl-[acp] methyl ester reductase a…	No	No
Smp_089290.1	G4VLE3	Alpha-galactosidase	46 kDa	F:GO:0004553; P:GO:0005975	F:hydrolase activity, hydrolyzing O-glycosyl compounds; P:carbohydrate metabolic process	No	No
Smp_046600.1	G4VLW2	Putative actin-1	41 kDa	F:GO:0005524; C:GO:0005737; C:GO:0005856	F:ATP binding; C:cytoplasm; C:cytoskeleton	Yes	Yes
Smp_141450.1	G4VMB3	Subfamily S1A unassigned peptidase	20 kDa	F:GO:0004252; P:GO:0006508	F:serine-type endopeptidase activity; P:proteolysis	No	No
Smp_053390.1	C4QBN1	Histone H4	11 kDa	C:GO:0000786; F:GO:0003677; C:GO:0005634; P:GO:0006352; F:GO:0046982	C:nucleosome; F:DNA binding; C:nucleus; P:DNA-templated transcription, initiation; F:protein heterodimerization activity	Yes	No
Smp_180530.1	C4QPU4	Phosphoglucomutase, putative	73 kDa	F:GO:0000287; F:GO:0003676; F:GO:0004523; F:GO:0004614; P:GO:0005982; P:GO:0005985; P:GO:0006012; P:GO:0006094; P:GO:0006096; P:GO:0006098; P:GO:0019872; P:GO:0051252; P:GO:0090502	F:magnesium ion binding; F:nucleic acid binding; F:RNA-DNA hybrid ribonuclease activity; F:phosphoglucomutase activity; P:starch metabolic process; P:sucrose metabolic process; P:galactose metabolic process; P:gluconeogenesis; P:glycolytic process; P:pentose-phosphate shunt; P:streptomycin biosynthetic process; P:regulation of RNA metabolic process; P:RNA phosphodiester bond hydrolysis, endonucle…	No	No
Smp_030690.1	G4LW38	Elongation factor 1-beta, putative	23 kDa	F:GO:0003746; F:GO:0005085; C:GO:0005829; C:GO:0005840; C:GO:0005853; P:GO:0006448; P:GO:0043087	F:translation elongation factor activity; F:guanyl-nucleotide exchange factor activity; C:cytosol; C:ribosome; C:eukaryotic translation elongation factor 1 complex; P:regulation of translational elongation; P:regulation of GTPase activity	No	No
Smp_051640.1	G4LY10	Endoribonuclease XendoU	31 kDa	F:GO:0004521; C:GO:0016021; P:GO:0051252; P:GO:0090502	F:endoribonuclease activity; C:integral component of membrane; P:regulation of RNA metabolic process; P:RNA phosphodiester bond hydrolysis, endonucleolytic	No	No
Smp_020550.1	G4M010	Low-density lipoprotein receptor	67 kDa	F:GO:0005515	F:protein binding	No	No
Smp_033250.1	G4M0W9	Uncharacterized protein	36 kDa	C:GO:0016021	C:integral component of membrane	No	No
Smp_173350.2	G4M158	Egg protein CP391S-like	40 kDa	C:GO:0016021	C:integral component of membrane	No	No
Smp_070930.1	G4M183	Proteasome subunit alpha type	27 kDa	F:GO:0004298; C:GO:0005634; C:GO:0005737; P:GO:0006511; C:GO:0019773	F:threonine-type endopeptidase activity; C:nucleus; C:cytoplasm; P:ubiquitin-dependent protein catabolic process; C:proteasome core complex, alpha-subunit complex	No	No
Smp_056890.1	G4M1E1	Nitrilase-related	64 kDa	F:GO:0000257; F:GO:0003837; F:GO:0004832; F:GO:0005515; C:GO:0005623; P:GO:0006118; P:GO:0006206; P:GO:0006438; F:GO:0009055; P:GO:0009097; P:GO:0009098; P:GO:0009099; P:GO:0015940; P:GO:0019482; P:GO:0022900; P:GO:0045454; P:GO:0050898	F:nitrilase activity; F:beta-ureidopropionase activity; F:valine-tRNA ligase activity; F:protein binding; C:cell; P:obsolete electron transport; P:pyrimidine nucleobase metabolic process; P:valyl-tRNA aminoacylation; F:electron transfer activity; P:isoleucine biosynthetic process; P:leucine biosynthetic process; P:valine biosynthetic process; P:pantothenate biosynthetic process; P:beta-alanine me…	No	No
Smp_193860.1	G4V5C6	Putative hepatotoxic ribonuclease omega-1	15 kDa	F:GO:0003723; F:GO:0033897; P:GO:0090502	F:RNA binding; F:ribonuclease T2 activity; P:RNA phosphodiester bond hydrolysis, endonucleolytic	Yes	No
Smp_025860.1	G4VAQ2	Uncharacterized protein	9 kDa	F:GO:0003785; P:GO:0007015	F:actin monomer binding; P:actin filament organization	No	No
Smp_013040.2	G4VEV7	Cathepsin D	47 kDa	F:GO:0004190; P:GO:0006508	F:aspartic-type endopeptidase activity; P:proteolysis	Yes	No
Smp_082420.1	G4VGH9	Putative uridine phosphorylase	32 kDa	F:GO:0004850; C:GO:0005737; P:GO:0006206; P:GO:0009116; P:GO:0009166	F:uridine phosphorylase activity; C:cytoplasm; P:pyrimidine nucleobase metabolic process; P:nucleoside metabolic process; P:nucleotide catabolic process	No	No
Smp_170730.1	G4VHL4	Proteasome endopeptidase complex	72 kDa	F:GO:0004298; C:GO:0005634; C:GO:0005737; P:GO:0006511; C:GO:0019773	F:threonine-type endopeptidase activity; C:nucleus; C:cytoplasm; P:ubiquitin-dependent protein catabolic process; C:proteasome core complex, alpha-subunit complex	No	No
Smp_150820.1	G4VJ08	Acyl-CoA thioesterase-related	52 kDa	P:GO:0006637; C:GO:0016021; F:GO:0047617	P:acyl-CoA metabolic process; C:integral component of membrane; F:acyl-CoA hydrolase activity	No	Yes
Smp_041740.1	G4VJP7	T-complex protein 1 subunit gamma	60 kDa	F:GO:0005524; C:GO:0005737; P:GO:0006457; F:GO:0051082	F:ATP binding; C:cytoplasm; P:protein folding; F:unfolded protein binding	No	No
Smp_147050.1	G4VKT8	Putative atp synthase alpha subunit vacuolar	69 kDa	F:GO:0003677; F:GO:0005524; P:GO:0006119; P:GO:0006352; C:GO:0016021; C:GO:0033180; F:GO:0046961; P:GO:1902600	F:DNA binding; F:ATP binding; P:oxidative phosphorylation; P:DNA-templated transcription, initiation; C:integral component of membrane; C:proton-transporting V-type ATPase, V1 domain; F:proton-transporting ATPase activity, rotational mechanism; P:proton transmembrane transport	No	No
Smp_078590.1	G4VM28	Uncharacterized protein	17 kDa	n/a	n/a	Yes	No
Smp_120670.1	G4VMD2	Venom allergen-like (VAL) 5 protein	16 kDa	C:GO:0005576; C:GO:0016020; C:GO:0016021	C:extracellular region; C:membrane; C:integral component of membrane	No	No
Smp_010820.1	G4VMQ7	Putative peptidyl-glycine alpha-amidating monooxygenase	18 kDa	F:GO:0004497; P:GO:0006518; C:GO:0016020; F:GO:0016829; P:GO:0055114	F:monooxygenase activity; P:peptide metabolic process; C:membrane; F:lyase activity; P:oxidation-reduction process	No	No
Smp_134510.1	G4VN13	Uncharacterized protein	13 kDa	F:GO:0005524; C:GO:0005739; F:GO:0008817; P:GO:0009236; P:GO:0015994; P:GO:0032780; F:GO:0042030	F:ATP binding; C:mitochondrion; F:cob(I)yrinic acid a,c-diamide adenosyltransferase activity; P:cobalamin biosynthetic process; P:chlorophyll metabolic process; P:negative regulation of ATPase activity; F:ATPase inhibitor activity	Yes	No
Smp_032950.1	G4VR84	Putative calmodulin	8 kDa	F:GO:0005509	F:calcium ion binding	Yes	Yes
Smp_161920.1	G4VSW5	Putative actin	41 kDa	F:GO:0005524; C:GO:0005737; C:GO:0005856	F:ATP binding; C:cytoplasm; C:cytoskeleton	No	Yes
Smp_103170.1	C4QPH6	Uncharacterized protein	12 kDa	n/a	n/a	Yes	No
Smp_193630.1	C4QU33	Endoglycoceramidase, putative	29 kDa	P:GO:0005975; C:GO:0016021; F:GO:0047876	P:carbohydrate metabolic process; C:integral component of membrane; F:endoglycosylceramidase activity	No	No
Smp_121430.2	G4LUJ6	Proteasome subunit beta	23 kDa	F:GO:0004298; C:GO:0005634; C:GO:0005737; C:GO:0019774; P:GO:0043161	F:threonine-type endopeptidase activity; C:nucleus; C:cytoplasm; C:proteasome core complex, beta-subunit complex; P:proteasome-mediated ubiquitin-dependent protein catabolic process	Yes	No
Smp_179420.1	G4LW47	Uncharacterized protein	31 kDa	C:GO:0016020; C:GO:0016021	C:membrane; C:integral component of membrane	Yes	No
Smp_155060.2	G4LY72	Set, putative	29 kDa	C:GO:0005634; P:GO:0006334	C:nucleus; P:nucleosome assembly	Yes	Yes
Smp_160550.1	G4LZJ1	Dyp-type peroxidase, putative	40 kDa	F:GO:0004601; P:GO:0006804; P:GO:0006979; C:GO:0016020; F:GO:0020037; P:GO:0055114; P:GO:0098869	F:peroxidase activity; P:obsolete peroxidase reaction; P:response to oxidative stress; C:membrane; F:heme binding; P:oxidation-reduction process; P:cellular oxidant detoxification	No	No
Smp_168590.1	G4M0F6	Macrophage scavenger receptor-related	61 kDa	F:GO:0005044; P:GO:0006897; P:GO:0007165; C:GO:0016021	F:scavenger receptor activity; P:endocytosis; P:signal transduction; C:integral component of membrane	No	No
Smp_165590.1	G4M156	Uncharacterized protein	21 kDa	C:GO:0016020; C:GO:0016021	C:membrane; C:integral component of membrane	Yes	No
Smp_205800.1	G4M247	Uncharacterized protein Smp_205800	9 kDa	n/a	n/a	No	No
Smp_170550.1	G4V752	Putative granulin	86 kDa	C:GO:0016020; C:GO:0016021	C:membrane; C:integral component of membrane	No	No
Smp_094880.1	G4V966	Putative starch branching enzyme II	79 kDa	F:GO:0003844; F:GO:0004553; P:GO:0005978; P:GO:0005982; P:GO:0005985; F:GO:0043169; F:GO:0102752	F:1,4-alpha-glucan branching enzyme activity; F:hydrolase activity, hydrolyzing O-glycosyl compounds; P:glycogen biosynthetic process; P:starch metabolic process; P:sucrose metabolic process; F:cation binding; F:1,4-alpha-glucan branching enzyme activity (using a glucosylated glycogenin as primer for glycogen synthesis)	No	No
Smp_154900.1	G4VBQ4	Putative rhogap protein	27 kDa	n/a	n/a	No	No
Smp_149150.1	G4VH95	Putative acyl-CoA-binding protein	38 kDa	F:GO:0000062; F:GO:0008521; P:GO:0015876; C:GO:0016021	F:fatty-acyl-CoA binding; F:acetyl-CoA transmembrane transporter activity; P:acetyl-CoA transport; C:integral component of membrane	No	No
Smp_098420.1	G4VKU8	Uncharacterized protein	36 kDa	C:GO:0016020; C:GO:0016021	C:membrane; C:integral component of membrane	No	No
Smp_059660.1	G4VMD5	Uncharacterized protein	46 kDa	F:GO:0008168; P:GO:0032259	F:methyltransferase activity; P:methylation	No	Yes
Smp_010620.1	G4VMN6	Uncharacterized protein	21 kDa	C:GO:0005634; C:GO:0016021; P:GO:0016079; F:GO:0016787; C:GO:0098793; P:GO:1990504	C:nucleus; C:integral component of membrane; P:synaptic vesicle exocytosis; F:hydrolase activity; C:presynapse; P:dense core granule exocytosis	No	No
Smp_011990.1	G4VRZ7	Putative beta-galactosidase	48 kDa	F:GO:0004565; P:GO:0006012; P:GO:0006027; P:GO:0006687; C:GO:0009341; P:GO:0046486	F:beta-galactosidase activity; P:galactose metabolic process; P:glycosaminoglycan catabolic process; P:glycosphingolipid metabolic process; C:beta-galactosidase complex; P:glycerolipid metabolic process	No	No
Smp_015530.2	G4VSD7	Uncharacterized protein	30 kDa	n/a	n/a	No	No
Smp_056370.1	G4VSX8	Deoxyhypusine hydroxylase	39 kDa	P:GO:0008612; F:GO:0019135; F:GO:0046872; P:GO:0055114	P:peptidyl-lysine modification to peptidyl-hypusine; F:deoxyhypusine monooxygenase activity; F:metal ion binding; P:oxidation-reduction process	Yes	No
Smp_026560.2	G4VT44	Putative calmodulin	20 kDa	F:GO:0005509; F:GO:0016301; P:GO:0016310; P:GO:0019722	F:calcium ion binding; F:kinase activity; P:phosphorylation; P:calcium-mediated signaling	Yes	No
Smp_037700.1	Q15ES0	Nuclear transport factor 2-like protein	15 kDa	C:GO:0005654; C:GO:0005829; P:GO:0006606; P:GO:0006611; F:GO:0008536; F:GO:0017056; F:GO:0042802	C:nucleoplasm; C:cytosol; P:protein import into nucleus; P:protein export from nucleus; F:Ran GTPase binding; F:structural constituent of nuclear pore; F:identical protein binding	No	No
Smp_158110.2	Q9Y0D3	Peroxiredoxin, Prx2	21 kDa	F:GO:0004601; C:GO:0005623; P:GO:0006804; P:GO:0006979; P:GO:0045454; F:GO:0051920; P:GO:0055114; P:GO:0098869	F:peroxidase activity; C:cell; P:obsolete peroxidase reaction; P:response to oxidative stress; P:cell redox homeostasis; F:peroxiredoxin activity; P:oxidation-reduction process; P:cellular oxidant detoxification	Yes	Yes
Smp_180320.2	C4QPR7	Egg secreted protein ESP15-like	11 kDa	n/a	n/a	Yes	No
Smp_097490.1	G4LUA3	p25 alpha-related	19 kDa	n/a	n/a	No	No
Smp_009780.2	G4LUI8	14-3-3 protein, putative	30 kDa	P:GO:0000132; P:GO:0001708; F:GO:0004497; C:GO:0005634; C:GO:0005938; P:GO:0006611; P:GO:0007346; P:GO:0008340; P:GO:0009792; P:GO:0009949; P:GO:0010070; P:GO:0010286; C:GO:0016021; F:GO:0019904; P:GO:0030590; P:GO:0035046; P:GO:0045167; P:GO:0051321; P:GO:0055114	P:establishment of mitotic spindle orientation; P:cell fate specification; F:monooxygenase activity; C:nucleus; C:cell cortex; P:protein export from nucleus; P:regulation of mitotic cell cycle; P:determination of adult lifespan; P:embryo development ending in birth or egg hatching; P:polarity specification of anterior/posterior axis; P:zygote asymmetric cell division; P:heat acclimation; C:integr…	Yes	Yes
Smp_126240.1	G4M018	Titin, putative	674 kDa	F:GO:0004672; F:GO:0005515; F:GO:0005524; P:GO:0006468	F:protein kinase activity; F:protein binding; F:ATP binding; P:protein phosphorylation	No	No
Smp_171020.1	G4V5T7	Uncharacterized protein	123 kDa	F:GO:0005509; C:GO:0016021	F:calcium ion binding; C:integral component of membrane	No	No
Smp_036220.1	G4V6E9	Histone H2B	13 kDa	C:GO:0000786; F:GO:0003677; C:GO:0005634; F:GO:0046982	C:nucleosome; F:DNA binding; C:nucleus; F:protein heterodimerization activity	Yes	No
Smp_141080.1	G4V841	Putative DNAj homolog, subfamily B, member	41 kDa	C:GO:0005737; P:GO:0006457; C:GO:0043231; F:GO:0051082; P:GO:0051604	C:cytoplasm; P:protein folding; C:intracellular membrane-bounded organelle; F:unfolded protein binding; P:protein maturation	No	No
Smp_034840.2	G4V8A9	14-3-3 epsilon	28 kDa	F:GO:0004497; F:GO:0019904; P:GO:0055114	F:monooxygenase activity; F:protein domain specific binding; P:oxidation-reduction process	Yes	Yes
Smp_172070.1	G4V9E1	Putative immunoglobulin domain superfamily	91 kDa	C:GO:0016021	C:integral component of membrane	No	No
Smp_172110.1	G4V9L3	Putative shc transforming protein	40 kDa	C:GO:0005623; F:GO:0016853; P:GO:0045454	C:cell; F:isomerase activity; P:cell redox homeostasis	No	No
Smp_071390.1	G4V9S0	Adenylate kinase	22 kDa	F:GO:0004017; F:GO:0005524; C:GO:0005737; P:GO:0006144; C:GO:0016021; P:GO:0016310; P:GO:0046034; P:GO:0046940	F:adenylate kinase activity; F:ATP binding; C:cytoplasm; P:purine nucleobase metabolic process; C:integral component of membrane; P:phosphorylation; P:ATP metabolic process; P:nucleoside monophosphate phosphorylation	Yes	No
Smp_047650.1	G4VBG6	Ferritin	19 kDa	F:GO:0004322; C:GO:0005623; P:GO:0006826; P:GO:0006879; F:GO:0008199; P:GO:0015994; P:GO:0055114	F:ferroxidase activity; C:cell; P:iron ion transport; P:cellular iron ion homeostasis; F:ferric iron binding; P:chlorophyll metabolic process; P:oxidation-reduction process	Yes	Yes
Smp_037540.2	G4VE62	Putative alpha-amylase	71 kDa	P:GO:0000023; F:GO:0004558; P:GO:0005982; P:GO:0005985; P:GO:0006012; P:GO:0006865; C:GO:0016021; C:GO:0017177; F:GO:0032450; F:GO:0033942	P:maltose metabolic process; F:alpha-1,4-glucosidase activity; P:starch metabolic process; P:sucrose metabolic process; P:galactose metabolic process; P:amino acid transport; C:integral component of membrane; C:glucosidase II complex; F:maltose alpha-glucosidase activity; F:4-alpha-D-(1->4)-alpha-D-glucanotrehalose trehalohydrolase activity	No	No
Smp_137920.1	G4VGU2	Putative chloride intracellular channel	29 kDa	n/a	n/a	Yes	No
Smp_153310.1	G4VK20	Cell polarity protein	85 kDa	F:GO:0005515	F:protein binding	No	No
Smp_097380.1	G4VML2	Putative groes chaperonin	11 kDa	F:GO:0005524; C:GO:0005759; P:GO:0006457	F:ATP binding; C:mitochondrial matrix; P:protein folding	Yes	No
Smp_147460.1	G4VN86	Ceramidase	67 kDa	F:GO:0003676; P:GO:0006687; F:GO:0008270; C:GO:0016021; F:GO:0017040; P:GO:0046514; F:GO:0102121	F:nucleic acid binding; P:glycosphingolipid metabolic process; F:zinc ion binding; C:integral component of membrane; F:N-acylsphingosine amidohydrolase activity; P:ceramide catabolic process; F:ceramidase activity	No	No
Smp_046090.2	G4VPS5	Putative chaperonin containing t-complex protein 1, theta subunit, tcpq	59 kDa	F:GO:0005524; C:GO:0005737; P:GO:0006457; F:GO:0051082	F:ATP binding; C:cytoplasm; P:protein folding; F:unfolded protein binding	Yes	No
Smp_086480.1	P32070	Antigen Sm21.7	21 kDa	F:GO:0005509; P:GO:0007017; C:GO:0030286	F:calcium ion binding; P:microtubule-based process; C:dynein complex	Yes	Yes
Smp_141610.1	Q95PM1	Cathepsin B endopeptidase	39 kDa	F:GO:0004197; P:GO:0006508; C:GO:0016021; P:GO:0050790	F:cysteine-type endopeptidase activity; P:proteolysis; C:integral component of membrane; P:regulation of catalytic activity	Yes	No
Smp_104720.1	C1M169	GDP-4-keto-6-deoxy-D-mannose-3, 5-epimerase-4-reductase	35 kDa	P:GO:0006000; P:GO:0006013; P:GO:0042350; F:GO:0050577; F:GO:0050662; P:GO:0055114	P:fructose metabolic process; P:mannose metabolic process; P:GDP-L-fucose biosynthetic process; F:GDP-L-fucose synthase activity; F:coenzyme binding; P:oxidation-reduction process	No	No
Smp_079010.1	G4LV34	Camp-dependent protein kinase type II-alpha regulatory subunit, putative	42 kDa	C:GO:0005952; F:GO:0008603; F:GO:0016301; F:GO:0030552; P:GO:0045859	C:cAMP-dependent protein kinase complex; F:cAMP-dependent protein kinase regulator activity; F:kinase activity; F:cAMP binding; P:regulation of protein kinase activity	Yes	Yes
Smp_103560.1	G4LWQ2	Hypoxanthine phosphoribosyltransferase	28 kDa	F:GO:0000166; F:GO:0004422; C:GO:0005737; P:GO:0006166; P:GO:0032264; P:GO:0046100; F:GO:0046872; F:GO:0052657	F:nucleotide binding; F:hypoxanthine phosphoribosyltransferase activity; C:cytoplasm; P:purine ribonucleoside salvage; P:IMP salvage; P:hypoxanthine metabolic process; F:metal ion binding; F:guanine phosphoribosyltransferase activity	No	No
Smp_194050.1	G4LX87	Clumping factor A, putative	43 kDa	n/a	n/a	No	No
Smp_143410.1	G4M0K2	Uncharacterized protein	114 kDa	C:GO:0016021	C:integral component of membrane	No	No
Smp_187410.1	G4M159	Uncharacterized protein	26 kDa	F:GO:0004553; P:GO:0005975; C:GO:0016021	F:hydrolase activity, hydrolyzing O-glycosyl compounds; P:carbohydrate metabolic process; C:integral component of membrane	No	No
Smp_073620.1	G4V705	Putative methionyl-tRNA synthetase	32 kDa	F:GO:0000049; F:GO:0004725; F:GO:0004825; P:GO:0006431; P:GO:0006555; P:GO:0006570; P:GO:0035335	F:tRNA binding; F:protein tyrosine phosphatase activity; F:methionine-tRNA ligase activity; P:methionyl-tRNA aminoacylation; P:methionine metabolic process; P:tyrosine metabolic process; P:peptidyl-tyrosine dephosphorylation	No	No
Smp_046800.1	G4VCN1	Putative fatty acid binding protein	15 kDa	F:GO:0008289	F:lipid binding	Yes	No
Smp_032670.3	G4VDG9	Egg protein C122-like	18 kDa	n/a	n/a	Yes	No
Smp_187370.1	G4VG19	Phosphoglycerate kinase	18 kDa	F:GO:0004618; F:GO:0005524; P:GO:0006094; P:GO:0006096; P:GO:0015976	F:phosphoglycerate kinase activity; F:ATP binding; P:gluconeogenesis; P:glycolytic process; P:carbon utilization	No	Yes
Smp_143140.1	G4VI96	Putative eukaryotic translation elongation factor	36 kDa	F:GO:0002039; P:GO:0002244; P:GO:0002931; P:GO:0003009; F:GO:0003746; F:GO:0003924; F:GO:0005525; C:GO:0005634; C:GO:0005829; C:GO:0005886; P:GO:0006448; P:GO:0007568; F:GO:0008097; P:GO:0014009; C:GO:0016235; F:GO:0019901; P:GO:0032355; P:GO:0034976; P:GO:0035914; P:GO:0042542; C:GO:0042788; F:GO:0043022; C:GO:0045121; C:GO:0045202; P:GO:0045471; F:GO:0051015; P:GO:0051593; P:GO:1990416; P:GO:20…	F:p53 binding; P:hematopoietic progenitor cell differentiation; P:response to ischemia; P:skeletal muscle contraction; F:translation elongation factor activity; F:GTPase activity; F:GTP binding; C:nucleus; C:cytosol; C:plasma membrane; P:regulation of translational elongation; P:aging; F:5S rRNA binding; P:glial cell proliferation; C:aggresome; F:protein kinase binding; P:response to estradiol; P…	No	No
Smp_043030.1	G4VIV9	Phosphotransferase	50 kDa	P:GO:0001678; F:GO:0004396; F:GO:0005524; F:GO:0005536; C:GO:0005623; P:GO:0005982; P:GO:0005985; P:GO:0006000; P:GO:0006012; P:GO:0006013; P:GO:0006040; P:GO:0006094; P:GO:0006096; C:GO:0016021; P:GO:0019872; P:GO:0046835	P:cellular glucose homeostasis; F:hexokinase activity; F:ATP binding; F:glucose binding; C:cell; P:starch metabolic process; P:sucrose metabolic process; P:fructose metabolic process; P:galactose metabolic process; P:mannose metabolic process; P:amino sugar metabolic process; P:gluconeogenesis; P:glycolytic process; C:integral component of membrane; P:streptomycin biosynthetic process; P:carbohyd…	Yes	Yes
Smp_043100.1	G4VIW7	Putative heterogeneous nuclear ribonucleoprotein	28 kDa	F:GO:0003729; P:GO:0007281	F:mRNA binding; P:germ cell development	No	No
Smp_011030.1	G4VKU2	Uncharacterized protein	20 kDa	n/a	n/a	Yes	No
Smp_016730.1	G4VKX8	Putative heme binding protein	20 kDa	F:GO:0020037	F:heme binding	Yes	No
Smp_016880.1	G4VKZ7	Putative mannosidase, endo-alpha	68 kDa	F:GO:0004385; P:GO:0006144; C:GO:0016021; P:GO:0016310; F:GO:0016798; P:GO:0046037; P:GO:0046710	F:guanylate kinase activity; P:purine nucleobase metabolic process; C:integral component of membrane; P:phosphorylation; F:hydrolase activity, acting on glycosyl bonds; P:GMP metabolic process; P:GDP metabolic process	No	No
Smp_179250.1	G4VLD7	Alpha-galactosidase	47 kDa	F:GO:0004553; P:GO:0005975	F:hydrolase activity, hydrolyzing O-glycosyl compounds; P:carbohydrate metabolic process	No	No
Smp_168730.1	G4VLX3	Putative carbonic anhydrase	32 kDa	F:GO:0004089; P:GO:0006730; P:GO:0006807; F:GO:0008270; C:GO:0016021	F:carbonate dehydratase activity; P:one-carbon metabolic process; P:nitrogen compound metabolic process; F:zinc ion binding; C:integral component of membrane	No	No
Smp_210630.1	G4VMF9	Histone H2A	14 kDa	C:GO:0000786; F:GO:0000978; F:GO:0000979; F:GO:0000980; C:GO:0005719; C:GO:0005720; F:GO:0031492; P:GO:0045944; F:GO:0046982; P:GO:0071392	C:nucleosome; F:RNA polymerase II proximal promoter sequence-specific DNA binding; F:RNA polymerase II core promoter sequence-specific DNA binding; F:RNA polymerase II distal enhancer sequence-specific DNA binding; C:nuclear euchromatin; C:nuclear heterochromatin; F:nucleosomal DNA binding; P:positive regulation of transcription by RNA polymerase II; F:protein heterodimerization activity; P:cellu…	No	No
Smp_127820.1	G4VMP0	Uncharacterized protein	105 kDa	C:GO:0016021	C:integral component of membrane	No	No
Smp_061870.1	G4VNI0	Cytochrome b-c1 complex subunit Rieske, mitochondrial	29 kDa	F:GO:0003676; C:GO:0005743; P:GO:0006118; P:GO:0006119; F:GO:0008121; F:GO:0008270; C:GO:0016021; P:GO:0022900; C:GO:0045275; F:GO:0051537; P:GO:1902600	F:nucleic acid binding; C:mitochondrial inner membrane; P:obsolete electron transport; P:oxidative phosphorylation; F:ubiquinol-cytochrome-c reductase activity; F:zinc ion binding; C:integral component of membrane; P:electron transport chain; C:respiratory chain complex III; F:2 iron, 2 sulfur cluster binding; P:proton transmembrane transport	No	No
Smp_038560.2	G4VNJ3	Putative prothymosin alpha-B	21 kDa	n/a	n/a	No	No
Smp_153490.1	G4VNM6	GDP-mannose 4,6-dehydratase	41 kDa	P:GO:0006000; P:GO:0006012; F:GO:0008446; P:GO:0009298	P:fructose metabolic process; P:galactose metabolic process; F:GDP-mannose 4,6-dehydratase activity; P:GDP-mannose biosynthetic process	No	No
Smp_045810.1	G4VPP7	Delta-aminolevulinic acid dehydratase	36 kDa	F:GO:0004655; C:GO:0005829; P:GO:0006783; F:GO:0008270; P:GO:0015994; C:GO:0016021; P:GO:1901799	F:porphobilinogen synthase activity; C:cytosol; P:heme biosynthetic process; F:zinc ion binding; P:chlorophyll metabolic process; C:integral component of membrane; P:negative regulation of proteasomal protein catabolic process	No	No
Smp_143740.1	G4VSS2	Uroporphyrinogen decarboxylase	41 kDa	F:GO:0004853; C:GO:0005829; P:GO:0006782; P:GO:0015994; C:GO:0016020	F:uroporphyrinogen decarboxylase activity; C:cytosol; P:protoporphyrinogen IX biosynthetic process; P:chlorophyll metabolic process; C:membrane	No	No
Smp_163920.1	G4VTL1	Putative titin	394 kDa	F:GO:0004497; F:GO:0005509	F:monooxygenase activity; F:calcium ion binding	No	No
Smp_077310.1	G4VTN2	Putative tegumental protein	21 kDa	F:GO:0005509; P:GO:0007017; C:GO:0030286	F:calcium ion binding; P:microtubule-based process; C:dynein complex	No	No
Smp_194840.1	G4VTW4	Niemann pick c2	10 kDa	C:GO:0005623; P:GO:0032367	C:cell; P:intracellular cholesterol transport	Yes	No
Smp_163720.1	G4VTX0	Putative endophilin B1	26 kDa	F:GO:0005515; C:GO:0005737	F:protein binding; C:cytoplasm	Yes	Yes
Smp_033760.2	G4LVD1	Uncharacterized protein	75 kDa	F:GO:0005515; C:GO:0005623; P:GO:0006606; C:GO:0016021	F:protein binding; C:cell; P:protein import into nucleus; C:integral component of membrane	Yes	No
Smp_014010.1	G4LVI8	Adenylyl cyclase-associated protein	52 kDa	P:GO:0000902; F:GO:0003779; P:GO:0007010	P:cell morphogenesis; F:actin binding; P:cytoskeleton organization	No	Yes
Smp_008610.1	G4LWH7	Deoxyribonuclease II-related	43 kDa	F:GO:0004531; P:GO:0006308	F:deoxyribonuclease II activity; P:DNA catabolic process	No	No
Smp_018760.1	G4M039	Neutral alpha-glucosidase ab, putative	113 kDa	F:GO:0004553; P:GO:0005975; F:GO:0030246	F:hydrolase activity, hydrolyzing O-glycosyl compounds; P:carbohydrate metabolic process; F:carbohydrate binding	No	No
Smp_005230.2	G4V611	EF hand containing protein	36 kDa	F:GO:0005509	F:calcium ion binding	Yes	No
Smp_141360.1	G4V7Q4	Pyruvate carboxylase	132 kDa	F:GO:0004736; F:GO:0005524; C:GO:0005737; P:GO:0006090; P:GO:0006094; P:GO:0006099; P:GO:0006522; P:GO:0006531; F:GO:0009374; F:GO:0046872	F:pyruvate carboxylase activity; F:ATP binding; C:cytoplasm; P:pyruvate metabolic process; P:gluconeogenesis; P:tricarboxylic acid cycle; P:alanine metabolic process; P:aspartate metabolic process; F:biotin binding; F:metal ion binding	No	No
Smp_140590.1	G4V9U8	Uncharacterized protein	121 kDa	F:GO:0030246	F:carbohydrate binding	No	No
Smp_157380.1	G4VCT4	Uncharacterized protein	308 kDa	n/a	n/a	No	No
Smp_180600.1	G4VE46	Insulin-like growth factor binding protein-related	26 kDa	P:GO:0001558; F:GO:0005520; C:GO:0016942	P:regulation of cell growth; F:insulin-like growth factor binding; C:insulin-like growth factor binding protein complex	No	No
Smp_181330.1	G4VER0	Uncharacterized protein	107 kDa	C:GO:0016021	C:integral component of membrane	No	No
Smp_156360.1	G4VF74	Pyruvate kinase	127 kDa	F:GO:0000287; F:GO:0004743; C:GO:0005634; P:GO:0006094; P:GO:0006096; P:GO:0006144; P:GO:0006355; P:GO:0015976; F:GO:0016301; F:GO:0030955; F:GO:0043565	F:magnesium ion binding; F:pyruvate kinase activity; C:nucleus; P:gluconeogenesis; P:glycolytic process; P:purine nucleobase metabolic process; P:regulation of transcription, DNA-templated; P:carbon utilization; F:kinase activity; F:potassium ion binding; F:sequence-specific DNA binding	No	No
Smp_162630.1	G4VH12	Putative ubiquitin-activating enzyme e1	102 kDa	F:GO:0000166; P:GO:0006464; F:GO:0008641	F:nucleotide binding; P:cellular protein modification process; F:ubiquitin-like modifier activating enzyme activity	Yes	No
Smp_053940.1	G4VHQ4	Putative heterogeneous nuclear ribonucleoprotein	33 kDa	F:GO:0003729; P:GO:0007281	F:mRNA binding; P:germ cell development	No	No
Smp_062420.3	G4VJJ1	Putative heat shock protein 70 -interacting protein	40 kDa	F:GO:0046983	F:protein dimerization activity	No	No
Smp_203090.1	G4VL40	Uncharacterized protein Smp_203090	7 kDa	n/a	n/a	No	No
Smp_123660.1	G4VLJ9	Putative peroxidasin	175 kDa	F:GO:0004386; F:GO:0004601; F:GO:0005515; F:GO:0005524; P:GO:0006281; P:GO:0006338; P:GO:0006351; P:GO:0006804; P:GO:0006979; C:GO:0016021; F:GO:0020037; C:GO:0031011; P:GO:0055114; P:GO:0098869	F:helicase activity; F:peroxidase activity; F:protein binding; F:ATP binding; P:DNA repair; P:chromatin remodeling; P:transcription, DNA-templated; P:obsolete peroxidase reaction; P:response to oxidative stress; C:integral component of membrane; F:heme binding; C:Ino80 complex; P:oxidation-reduction process; P:cellular oxidant detoxification	No	No
Smp_022960.1	G4VN20	Putative aldehyde dehydrogenase	57 kDa	F:GO:0004029; P:GO:0006094; P:GO:0006096; P:GO:0006525; P:GO:0006547; P:GO:0006550; P:GO:0006552; P:GO:0006554; P:GO:0006560; P:GO:0006568; P:GO:0006574; P:GO:0006631; P:GO:0006699; P:GO:0019260; P:GO:0019482; P:GO:0019852; F:GO:0043878; P:GO:0046251; P:GO:0046486; P:GO:0055114	F:aldehyde dehydrogenase (NAD) activity; P:gluconeogenesis; P:glycolytic process; P:arginine metabolic process; P:histidine metabolic process; P:isoleucine catabolic process; P:leucine catabolic process; P:lysine catabolic process; P:proline metabolic process; P:tryptophan metabolic process; P:valine catabolic process; P:fatty acid metabolic process; P:bile acid biosynthetic process; P:1,2-dichlo…	No	No
