# Supplementary material for: Modulation of the Host Immune Response by Schistosome Egg-Secreted Proteins Is a Critical Avenue of Host–Parasite Communication
Source: Pathogens. 2021 Jul 8;10(7):863. doi: 10.3390/pathogens10070863 (PMC8308880; doi:10.3390/pathogens10070863)
Supplement: Supplementary file 1 [file pathogens-10-00863-s001.zip › Supp table 2.xlsx]

## Sheet: Sj proteins
Gene Name	Accession No.	Protein ID	Molecular Weight	GO ID	GO name	Reported by De Marco Verissimo et al. 2019 [15].	Reported by Liu et al. 2009 [20].
Sjp_0016100	Q5DET3	Histone H4	11 kDa	C:GO:0000786; F:GO:0003677; C:GO:0005634; P:GO:0006352; F:GO:0046982	C:nucleosome; F:DNA binding; C:nucleus; P:DNA-templated transcription, initiation; F:protein heterodimerization activity	No	No
Sjp_0031630	Q5DFZ8	Fructose-bisphosphate aldolase	40 kDa	F:GO:0004332; P:GO:0006000; P:GO:0006013; P:GO:0006020; P:GO:0006094; P:GO:0006096; P:GO:0006098; P:GO:0015976	F:fructose-bisphosphate aldolase activity; P:fructose metabolic process; P:mannose metabolic process; P:inositol metabolic process; P:gluconeogenesis; P:glycolytic process; P:pentose-phosphate shunt; P:carbon utilization	Yes	Yes
Sjp_0066050	Q86G46	Polyubiquitin	34 kDa	F:GO:0005515	F:protein binding	Yes	Yes
Sjp_0042620	C1L4Z7	Actin 5C	42 kDa	F:GO:0005524; C:GO:0005737; C:GO:0005856	F:ATP binding; C:cytoplasm; C:cytoskeleton	Yes	Yes
Sjp_0063120	Q5DHF8	Histone H3	15 kDa	P:GO:0000122; P:GO:0000183; C:GO:0000788; C:GO:0005576; C:GO:0005654; C:GO:0005700; P:GO:0006334; F:GO:0031492; C:GO:0035059; P:GO:0038111; P:GO:0044267; P:GO:0045652; F:GO:0046982; P:GO:0051290; P:GO:0060964	P:negative regulation of transcription by RNA polymerase II; P:chromatin silencing at rDNA; C:nuclear nucleosome; C:extracellular region; C:nucleoplasm; C:polytene chromosome; P:nucleosome assembly; F:nucleosomal DNA binding; C:RCAF complex; P:interleukin-7-mediated signaling pathway; P:cellular protein metabolic process; P:regulation of megakaryocyte differentiation; F:protein heterodimerization…	Yes	No
Sjp_0025880	C1LFC4	Aminopeptidase	79 kDa	F:GO:0004177; P:GO:0006508; F:GO:0008237; F:GO:0008270; C:GO:0016021	F:aminopeptidase activity; P:proteolysis; F:metallopeptidase activity; F:zinc ion binding; C:integral component of membrane	No	No
Sjp_0056680	C1L9B2	Calreticulin	46 kDa	F:GO:0005509; C:GO:0005788; P:GO:0006457; F:GO:0030246; F:GO:0051082	F:calcium ion binding; C:endoplasmic reticulum lumen; P:protein folding; F:carbohydrate binding; F:unfolded protein binding	No	Yes
Sjp_0016080	Q5DDU9	Histone H2B	14 kDa	C:GO:0000786; F:GO:0003677; C:GO:0005634; F:GO:0046982	C:nucleosome; F:DNA binding; C:nucleus; F:protein heterodimerization activity	No	No
Sjp_0048860	C1LEJ4	Histone H2A	13 kDa	C:GO:0000786; C:GO:0000790; F:GO:0003677; P:GO:0006325; F:GO:0046982	C:nucleosome; C:nuclear chromatin; F:DNA binding; P:chromatin organization; F:protein heterodimerization activity	Yes	No
Sjp_0038590	Q86EU4	Cytochrome c proximal	12 kDa	C:GO:0005758; P:GO:0006118; P:GO:0006122; P:GO:0006123; F:GO:0009055; F:GO:0020037; F:GO:0046872; C:GO:0070469	C:mitochondrial intermembrane space; P:obsolete electron transport; P:mitochondrial electron transport, ubiquinol to cytochrome c; P:mitochondrial electron transport, cytochrome c to oxygen; F:electron transfer activity; F:heme binding; F:metal ion binding; C:respirasome	No	No
Sjp_0071110	C1LQJ9	Uncharacterized protein	25 kDa	n/a	n/a	No	No
Sjp_0039090	C1LQT3	Thioredoxin	12 kDa	C:GO:0005623; P:GO:0006118; P:GO:0006662; F:GO:0015035; P:GO:0045454; F:GO:0046872; P:GO:0055114	C:cell; P:obsolete electron transport; P:glycerol ether metabolic process; F:protein disulfide oxidoreductase activity; P:cell redox homeostasis; F:metal ion binding; P:oxidation-reduction process	No	No
Sjp_0077130	Q5D8W0	SJCHGC06710 protein	31 kDa	F:GO:0003723; F:GO:0033897; P:GO:0090502	F:RNA binding; F:ribonuclease T2 activity; P:RNA phosphodiester bond hydrolysis, endonucleolytic	No	No
Sjp_0054230	P33676	Enolase	46 kDa	C:GO:0000015; P:GO:0000162; F:GO:0000287; F:GO:0004634; C:GO:0005750; P:GO:0006094; P:GO:0006096; P:GO:0006122; P:GO:0006571; P:GO:0009094	C:phosphopyruvate hydratase complex; P:tryptophan biosynthetic process; F:magnesium ion binding; F:phosphopyruvate hydratase activity; C:mitochondrial respiratory chain complex III; P:gluconeogenesis; P:glycolytic process; P:mitochondrial electron transport, ubiquinol to cytochrome c; P:tyrosine biosynthetic process; P:L-phenylalanine biosynthetic process	Yes	Yes
Sjp_0024400	Q5D9T1	Malate dehydrogenase	36 kDa	C:GO:0005739; P:GO:0005975; P:GO:0006090; P:GO:0006108; P:GO:0006475; C:GO:0016020; P:GO:0019643; F:GO:0030060; P:GO:0046487	C:mitochondrion; P:carbohydrate metabolic process; P:pyruvate metabolic process; P:malate metabolic process; P:internal protein amino acid acetylation; C:membrane; P:reductive tricarboxylic acid cycle; F:L-malate dehydrogenase activity; P:glyoxylate metabolic process	No	Yes
Sjp_0008160	C1LJG7	NADH:ubiquinone oxidoreductase complex I intermediate-associated protein 30, domain-containing protein	26 kDa	P:GO:0032981	P:mitochondrial respiratory chain complex I assembly	No	No
Sjp_0102250	C1LYI9	Calcium-binding EF-hand, domain-containing protein	8 kDa	F:GO:0005509	F:calcium ion binding	No	No
Sjp_0072280	C1LNR0	Protein disulfide-isomerase	55 kDa	F:GO:0003756; C:GO:0005788; P:GO:0045454	F:protein disulfide isomerase activity; C:endoplasmic reticulum lumen; P:cell redox homeostasis	Yes	Yes
Sjp_0095720	C1LV44	Tryparedoxin peroxidase	21 kDa	F:GO:0004601; C:GO:0005623; P:GO:0006804; P:GO:0006979; F:GO:0042802; P:GO:0045454; F:GO:0051920; P:GO:0055114; P:GO:0098869	F:peroxidase activity; C:cell; P:obsolete peroxidase reaction; P:response to oxidative stress; F:identical protein binding; P:cell redox homeostasis; F:peroxiredoxin activity; P:oxidation-reduction process; P:cellular oxidant detoxification	No	Yes
Sjp_0014620	C1LNY3	Superoxide dismutase [Cu-Zn]	15 kDa	F:GO:0004784; C:GO:0005737; P:GO:0019430; F:GO:0042802; F:GO:0046872; P:GO:0055114	F:superoxide dismutase activity; C:cytoplasm; P:removal of superoxide radicals; F:identical protein binding; F:metal ion binding; P:oxidation-reduction process	No	Yes
Sjp_0004280	Q5D9M8	Tubulin alpha chain	51 kDa	F:GO:0003924; F:GO:0005200; F:GO:0005525; C:GO:0005737; C:GO:0005874; P:GO:0007010; P:GO:0007017	F:GTPase activity; F:structural constituent of cytoskeleton; F:GTP binding; C:cytoplasm; C:microtubule; P:cytoskeleton organization; P:microtubule-based process	Yes	Yes
Sjp_0044680	A0A0N7I6P5	Heat shock protein 70	50 kDa	F:GO:0005524	F:ATP binding	No	Yes
Sjp_0044660	Q5D947	SJCHGC00820 protein	82 kDa	F:GO:0005524; P:GO:0006457; F:GO:0051082	F:ATP binding; P:protein folding; F:unfolded protein binding	Yes	Yes
Sjp_0089440	C7TZX7	Ribonuclease Oy	28 kDa	F:GO:0003723; F:GO:0033897; P:GO:0090502	F:RNA binding; F:ribonuclease T2 activity; P:RNA phosphodiester bond hydrolysis, endonucleolytic	No	No
Sjp_0010400	O45038	HSP70	65 kDa	P:GO:0001666; P:GO:0001878; F:GO:0005524; C:GO:0005576; C:GO:0005634; C:GO:0005788; C:GO:0016020; P:GO:0030433; P:GO:0030968; F:GO:0031072; P:GO:0034605; C:GO:0034663; P:GO:0042026; F:GO:0042623; F:GO:0044183; F:GO:0051082; P:GO:0051085; F:GO:0051787	P:response to hypoxia; P:response to yeast; F:ATP binding; C:extracellular region; C:nucleus; C:endoplasmic reticulum lumen; C:membrane; P:ubiquitin-dependent ERAD pathway; P:endoplasmic reticulum unfolded protein response; F:heat shock protein binding; P:cellular response to heat; C:endoplasmic reticulum chaperone complex; P:protein refolding; F:ATPase activity, coupled; F:protein folding chaper…	Yes	Yes
Sjp_0001810	C7TTY4	Egg protein CP422	7 kDa	C:GO:0005576	C:extracellular region	Yes	No
Sjp_0027340	Q05870	Paramyosin	90 kDa	F:GO:0003774; C:GO:0030016; C:GO:0032982	F:motor activity; C:myofibril; C:myosin filament	No	Yes
Sjp_0062680	Q3KZG1	SJCHGC06475 protein	113 kDa	F:GO:0004866; C:GO:0005615; P:GO:0010951	F:endopeptidase inhibitor activity; C:extracellular space; P:negative regulation of endopeptidase activity	No	No
Sjp_0039440	Q5D8J4	Peptidyl-prolyl cis-trans isomerase	23 kDa	P:GO:0000413; F:GO:0003755; C:GO:0005788; P:GO:0006457	P:protein peptidyl-prolyl isomerization; F:peptidyl-prolyl cis-trans isomerase activity; C:endoplasmic reticulum lumen; P:protein folding	Yes	No
Sjp_0085890	Q5D9C5	SJCHGC09453 protein	103 kDa	F:GO:0005524; F:GO:0016787; P:GO:0051301	F:ATP binding; F:hydrolase activity; P:cell division	No	No
Sjp_0008960	C1LHZ3	GLIPR1-like protein 1	21 kDa	C:GO:0005576; C:GO:0016021	C:extracellular region; C:integral component of membrane	No	No
Sjp_0008150	C7TZP2	NADH:ubiquinone oxidoreductase complex I intermediate-associated protein 30, domain-containing protein	24 kDa	P:GO:0032981	P:mitochondrial respiratory chain complex I assembly	No	No
Sjp_0054830	Q5C296	SJCHGC01885 protein	205 kDa	F:GO:0003774; F:GO:0005524; C:GO:0016459; F:GO:0051015	F:motor activity; F:ATP binding; C:myosin complex; F:actin filament binding	No	No
Sjp_0097880	Q5C2V7	SJCHGC09595 protein	112 kDa	C:GO:0016021	C:integral component of membrane	No	No
Sjp_0004380	Q5C317	SJCHGC01097 protein	146 kDa	F:GO:0005515	F:protein binding	No	Yes
Sjp_0034150	Q5C3I8	SJCHGC05636 protein	258 kDa	F:GO:0003676; F:GO:0005509; F:GO:0005515; F:GO:0008270	F:nucleic acid binding; F:calcium ion binding; F:protein binding; F:zinc ion binding	Yes	No
Sjp_0070550	C1LFL0	Uncharacterized protein	25 kDa	n/a	n/a	No	No
Sjp_0016480	C1LS47	Ribonuclease T2	18 kDa	F:GO:0003723; F:GO:0033897; P:GO:0090502	F:RNA binding; F:ribonuclease T2 activity; P:RNA phosphodiester bond hydrolysis, endonucleolytic	No	No
Sjp_0028210	Q5BR23	SJCHGC09717 protein	9 kDa	C:GO:0016020; C:GO:0016021	C:membrane; C:integral component of membrane	No	No
Sjp_0063680	Q5DA21	Calmodulin 3b	19 kDa	F:GO:0005509; F:GO:0016301; P:GO:0016310; P:GO:0019722	F:calcium ion binding; F:kinase activity; P:phosphorylation; P:calcium-mediated signaling	No	No
Sjp_0129000	C1LKF9	Tegument antigen (I(H)A)	14 kDa	F:GO:0003774; F:GO:0005509; C:GO:0005737; C:GO:0005874; P:GO:0007017; C:GO:0030286	F:motor activity; F:calcium ion binding; C:cytoplasm; C:microtubule; P:microtubule-based process; C:dynein complex	No	No
Sjp_0085750	C1LNS7	Estrogen-regulated protein EP45	30 kDa	C:GO:0005615; P:GO:0006508; F:GO:0008233; C:GO:0016021	C:extracellular space; P:proteolysis; F:peptidase activity; C:integral component of membrane	No	No
Sjp_0122330	C1LQN1	Uncharacterized protein	7 kDa	n/a	n/a	No	No
Sjp_0063710	C1LS10	Cell wall integrity and stress response component 1	40 kDa	F:GO:0046872	F:metal ion binding	Yes	No
Sjp_0004450	O45035	Fatty acid-binding protein	15 kDa	C:GO:0005737; F:GO:0008289	C:cytoplasm; F:lipid binding	Yes	Yes
Sjp_0075160	P91800	Translationally-controlled tumor protein homolog	24 kDa	P:GO:0009987; C:GO:0016020; C:GO:0043229; C:GO:0044444	P:cellular process; C:membrane; C:intracellular organelle; C:cytoplasmic part	No	No
Sjp_0045820	Q5C0A7	Uncharacterized protein	46 kDa	F:GO:0003756; C:GO:0005623; F:GO:0016740; P:GO:0045454	F:protein disulfide isomerase activity; C:cell; F:transferase activity; P:cell redox homeostasis	No	Yes
Sjp_0032850	Q5DE45	SJCHGC04601 protein	25 kDa	F:GO:0003723; C:GO:0016021; F:GO:0033897; P:GO:0090502	F:RNA binding; C:integral component of membrane; F:ribonuclease T2 activity; P:RNA phosphodiester bond hydrolysis, endonucleolytic	No	No
Sjp_0058770	Q86EJ4	Nucleoside diphosphate kinase	16 kDa	F:GO:0004550; F:GO:0005524; P:GO:0006144; P:GO:0006165; P:GO:0006183; P:GO:0006206; P:GO:0006228; P:GO:0006241	F:nucleoside diphosphate kinase activity; F:ATP binding; P:purine nucleobase metabolic process; P:nucleoside diphosphate phosphorylation; P:GTP biosynthetic process; P:pyrimidine nucleobase metabolic process; P:UTP biosynthetic process; P:CTP biosynthetic process	No	Yes
Sjp_0031010	B3W661	Phosphoglycerate kinase	52 kDa	F:GO:0004618; F:GO:0005524; C:GO:0005737; P:GO:0006094; P:GO:0006096; P:GO:0015976	F:phosphoglycerate kinase activity; F:ATP binding; C:cytoplasm; P:gluconeogenesis; P:glycolytic process; P:carbon utilization	Yes	Yes
Sjp_0024480	C1L7G5	Ferritin	20 kDa	F:GO:0004322; C:GO:0005623; P:GO:0006826; P:GO:0006879; F:GO:0008199; P:GO:0015994; P:GO:0055114	F:ferroxidase activity; C:cell; P:iron ion transport; P:cellular iron ion homeostasis; F:ferric iron binding; P:chlorophyll metabolic process; P:oxidation-reduction process	Yes	No
Sjp_0016470	C1LYW0	Ribonuclease X25	18 kDa	F:GO:0003723; F:GO:0033897; P:GO:0090502	F:RNA binding; F:ribonuclease T2 activity; P:RNA phosphodiester bond hydrolysis, endonucleolytic	No	No
Sjp_0030210	Q5DA69	SJCHGC01759 protein	29 kDa	F:GO:0004497; C:GO:0016021; F:GO:0019904; P:GO:0055114	F:monooxygenase activity; C:integral component of membrane; F:protein domain specific binding; P:oxidation-reduction process	No	Yes
Sjp_0001030	Q5DEE6	Peptidyl-prolyl cis-trans isomerase	18 kDa	P:GO:0000413; F:GO:0003755; C:GO:0005737; P:GO:0006457	P:protein peptidyl-prolyl isomerization; F:peptidyl-prolyl cis-trans isomerase activity; C:cytoplasm; P:protein folding	Yes	Yes
Sjp_0027780	Q5DH44	SJCHGC02893 protein	24 kDa	n/a	n/a	No	No
Sjp_0031700	C1LIA4	Dihydrolipoyl dehydrogenase	52 kDa	F:GO:0004148; C:GO:0005623; P:GO:0006094; P:GO:0006096; P:GO:0006099; P:GO:0006118; P:GO:0006544; P:GO:0006563; P:GO:0006566; F:GO:0009055; P:GO:0022900; P:GO:0045454; F:GO:0050660; P:GO:0060047	F:dihydrolipoyl dehydrogenase activity; C:cell; P:gluconeogenesis; P:glycolytic process; P:tricarboxylic acid cycle; P:obsolete electron transport; P:glycine metabolic process; P:L-serine metabolic process; P:threonine metabolic process; F:electron transfer activity; P:electron transport chain; P:cell redox homeostasis; F:flavin adenine dinucleotide binding; P:heart contraction	Yes	No
Sjp_0059730	C1LL12	ATP synthase subunit beta	56 kDa	F:GO:0005524; C:GO:0005739; P:GO:0015986; C:GO:0045261; F:GO:0046933; P:GO:0099132	F:ATP binding; C:mitochondrion; P:ATP synthesis coupled proton transport; C:proton-transporting ATP synthase complex, catalytic core F(1); F:proton-transporting ATP synthase activity, rotational mechanism; P:ATP hydrolysis coupled cation transmembrane transport	No	No
Sjp_0079090	C1LUL1	Uncharacterized protein	11 kDa	n/a	n/a	No	No
Sjp_0060500	C1LVD4	Tubulin beta chain	50 kDa	F:GO:0003924; F:GO:0005200; F:GO:0005525; C:GO:0005737; C:GO:0005874; P:GO:0007010; P:GO:0007017	F:GTPase activity; F:structural constituent of cytoskeleton; F:GTP binding; C:cytoplasm; C:microtubule; P:cytoskeleton organization; P:microtubule-based process	Yes	Yes
Sjp_0062670	Q5C2N1	SJCHGC03405 protein	132 kDa	F:GO:0004866; C:GO:0005615	F:endopeptidase inhibitor activity; C:extracellular space	No	No
Sjp_0005780	Q5DB58	SJCHGC06844 protein	16 kDa	F:GO:0004869; P:GO:0010951	F:cysteine-type endopeptidase inhibitor activity; P:negative regulation of endopeptidase activity	No	No
Sjp_0081160	Q5DER3	SJCHGC09135 protein	46 kDa	C:GO:0005814	C:centriole	No	No
Sjp_0058950	Q5DH97	PHD finger-like domain-containing protein 5A	12 kDa	P:GO:0000398; C:GO:0005686; C:GO:0005689	P:mRNA splicing, via spliceosome; C:U2 snRNP; C:U12-type spliceosomal complex	No	No
Sjp_0012180	C1LGJ8	Transmembrane serine protease 8	54 kDa	F:GO:0004252; F:GO:0005515; P:GO:0006508; C:GO:0016021	F:serine-type endopeptidase activity; F:protein binding; P:proteolysis; C:integral component of membrane	No	No
Sjp_0065760	C1LK30	Glucose-6-phosphate isomerase	37 kDa	F:GO:0004347; P:GO:0005982; P:GO:0005985; P:GO:0006094; P:GO:0006096; P:GO:0006098; C:GO:0016021	F:glucose-6-phosphate isomerase activity; P:starch metabolic process; P:sucrose metabolic process; P:gluconeogenesis; P:glycolytic process; P:pentose-phosphate shunt; C:integral component of membrane	No	Yes
Sjp_0088970	C1LK99	Purine nucleoside phosphorylase	33 kDa	F:GO:0004731; P:GO:0006144; P:GO:0006206; P:GO:0006769; P:GO:0009116; C:GO:0016020; P:GO:0046497	F:purine-nucleoside phosphorylase activity; P:purine nucleobase metabolic process; P:pyrimidine nucleobase metabolic process; P:nicotinamide metabolic process; P:nucleoside metabolic process; C:membrane; P:nicotinate nucleotide metabolic process	Yes	No
Sjp_0063750	C1LMJ0	Uncharacterized protein	18 kDa	n/a	n/a	No	No
Sjp_0085740	C1LNT2	Serine protease inhibitor serpin	18 kDa	C:GO:0005615; P:GO:0006508; F:GO:0008233; C:GO:0016021	C:extracellular space; P:proteolysis; F:peptidase activity; C:integral component of membrane	No	No
Sjp_0021250	C1LU42	Major egg antigen (P40)	10 kDa	n/a	n/a	Yes	Yes
Sjp_0054280	C1LWQ6	Elongation factor 1-alpha	51 kDa	F:GO:0003746; F:GO:0003924; F:GO:0005525; C:GO:0005840; P:GO:0006448	F:translation elongation factor activity; F:GTPase activity; F:GTP binding; C:ribosome; P:regulation of translational elongation	Yes	Yes
Sjp_0062370	C7TYB4	Uncharacterized protein	26 kDa	n/a	n/a	No	No
Sjp_0085870	Q5C0J9	SJCHGC07460 protein	116 kDa	F:GO:0005515; C:GO:0005581	F:protein binding; C:collagen trimer	No	No
Sjp_0101830	Q5D8J1	16 kDa calcium-binding protein (Egg antigen SME16)	12 kDa	F:GO:0005509	F:calcium ion binding	No	No
Sjp_0089940	Q5D925	SJCHGC09142 protein	59 kDa	F:GO:0005524; P:GO:0015986; C:GO:0045261; F:GO:0046933; P:GO:0099132	F:ATP binding; P:ATP synthesis coupled proton transport; C:proton-transporting ATP synthase complex, catalytic core F(1); F:proton-transporting ATP synthase activity, rotational mechanism; P:ATP hydrolysis coupled cation transmembrane transport	No	No
Sjp_0077020	Q5DA40	SJCHGC03107 protein	17 kDa	C:GO:0005623; P:GO:0006118; P:GO:0006662; F:GO:0015035; P:GO:0045454; P:GO:0055114	C:cell; P:obsolete electron transport; P:glycerol ether metabolic process; F:protein disulfide oxidoreductase activity; P:cell redox homeostasis; P:oxidation-reduction process	No	No
Sjp_0091770	Q5DE19	Histone H2A	14 kDa	C:GO:0000786; F:GO:0000978; F:GO:0000979; F:GO:0000980; C:GO:0001740; C:GO:0005719; C:GO:0005720; P:GO:0006325; P:GO:0007275; F:GO:0031492; P:GO:0032869; P:GO:0045944; F:GO:0046982; P:GO:0071392	C:nucleosome; F:RNA polymerase II proximal promoter sequence-specific DNA binding; F:RNA polymerase II core promoter sequence-specific DNA binding; F:RNA polymerase II distal enhancer sequence-specific DNA binding; C:Barr body; C:nuclear euchromatin; C:nuclear heterochromatin; P:chromatin organization; P:multicellular organism development; F:nucleosomal DNA binding; P:cellular response to insulin…	No	No
Sjp_0021240	Q5DE66	Major egg antigen (P40)	40 kDa	F:GO:0003677; C:GO:0005664; P:GO:0006260	F:DNA binding; C:nuclear origin of replication recognition complex; P:DNA replication	No	No
Sjp_0015800	Q5DGF3	SJCHGC06900 protein	54 kDa	F:GO:0004613; F:GO:0005525; P:GO:0006094; P:GO:0006099; F:GO:0016301; P:GO:0016310	F:phosphoenolpyruvate carboxykinase (GTP) activity; F:GTP binding; P:gluconeogenesis; P:tricarboxylic acid cycle; F:kinase activity; P:phosphorylation	No	No
Sjp_0013630	C1LDC4	Troponin T	29 kDa	C:GO:0005861; P:GO:0006937	C:troponin complex; P:regulation of muscle contraction	No	No
Sjp_0016230	C1LG36	Actin-related protein 6	32 kDa	n/a	n/a	No	No
Sjp_0116460	C1LJT2	Diazepam-binding inhibitor	13 kDa	F:GO:0000062	F:fatty-acyl-CoA binding	No	No
Sjp_0011230	C1LLL1	Peptidase M8, leishmanolysin, domain-containing protein	28 kDa	F:GO:0004222; P:GO:0006508; P:GO:0007155; C:GO:0016020	F:metalloendopeptidase activity; P:proteolysis; P:cell adhesion; C:membrane	No	No
Sjp_0032370	C1LMD2	Thioredoxin peroxidase	22 kDa	F:GO:0004601; C:GO:0005623; P:GO:0006804; P:GO:0006979; P:GO:0045454; F:GO:0051920; P:GO:0055114; P:GO:0098869	F:peroxidase activity; C:cell; P:obsolete peroxidase reaction; P:response to oxidative stress; P:cell redox homeostasis; F:peroxiredoxin activity; P:oxidation-reduction process; P:cellular oxidant detoxification	No	Yes
Sjp_0063550	Q26513	Glutathione-S-transferase	24 kDa	F:GO:0004364; F:GO:0005515; P:GO:0006749; P:GO:0006803	F:glutathione transferase activity; F:protein binding; P:glutathione metabolic process; P:obsolete glutathione conjugation reaction	No	Yes
Sjp_0113270	Q5BYL0	SJCHGC07767 protein	41 kDa	F:GO:0003779	F:actin binding	No	No
Sjp_0041830	Q5DBB2	Calycin-like domain-containing protein	18 kDa	F:GO:0008289	F:lipid binding	No	No
Sjp_0058310	Q5DC74	UPF0506 protein SJCHGC03047	10 kDa	C:GO:0016021	C:integral component of membrane	No	No
Sjp_0070900	Q5DEG0	Transaldolase	30 kDa	F:GO:0004801; C:GO:0005737; P:GO:0005975; P:GO:0006098	F:sedoheptulose-7-phosphate:D-glyceraldehyde-3-phosphate glyceronetransferase activity; C:cytoplasm; P:carbohydrate metabolic process; P:pentose-phosphate shunt	No	No
Sjp_0078530	Q86DW6	Hydroxyacylglutathione hydrolase	31 kDa	F:GO:0004416; C:GO:0005739; P:GO:0006090; P:GO:0019243; F:GO:0046872	F:hydroxyacylglutathione hydrolase activity; C:mitochondrion; P:pyruvate metabolic process; P:methylglyoxal catabolic process to D-lactate via S-lactoyl-glutathione; F:metal ion binding	No	No
Sjp_0053680	Q86DY0	Putative tyrosine 3-monooxygenase	28 kDa	F:GO:0004497; F:GO:0019904; P:GO:0055114	F:monooxygenase activity; F:protein domain specific binding; P:oxidation-reduction process	No	No
