# Supplementary material for: Modulation of the Host Immune Response by Schistosome Egg-Secreted Proteins Is a Critical Avenue of Host–Parasite Communication
Source: Pathogens. 2021 Jul 8;10(7):863. doi: 10.3390/pathogens10070863 (PMC8308880; doi:10.3390/pathogens10070863)
Supplement: Supplementary file 1 [file pathogens-10-00863-s001.zip › Supp table 3.xlsx]

## Sheet: Sh proteins
Gene Name	Accession No.	Protein ID	Molecular Weight	GO ID	GO name	Reported by Sotillo et al. 2019 [16].
MS3_07685.1	A0A094ZWN9	Histone H4	11 kDa	C:GO:0000786; F:GO:0003677; C:GO:0005634; P:GO:0006352; F:GO:0046982	C:nucleosome; F:DNA binding; C:nucleus; P:DNA-templated transcription, initiation; F:protein heterodimerization activity	Yes
MS3_09276.1	A0A095B131	Polyubiquitin-C	26 kDa	P:GO:0000187; P:GO:0000209; P:GO:0000717; C:GO:0005654; C:GO:0005739; C:GO:0005829; P:GO:0006283; P:GO:0006296; P:GO:0006625; P:GO:0006914; P:GO:0007141; P:GO:0007144; P:GO:0007249; P:GO:0008585; P:GO:0016055; P:GO:0016579; P:GO:0019221; P:GO:0021888; C:GO:0030666; P:GO:0031145; F:GO:0031386; F:GO:0031625; P:GO:0035096; P:GO:0035666; P:GO:0036297; P:GO:0042769; C:GO:0043005; C:GO:0043025; P:GO:00…	P:activation of MAPK activity; P:protein polyubiquitination; P:nucleotide-excision repair, DNA duplex unwinding; C:nucleoplasm; C:mitochondrion; C:cytosol; P:transcription-coupled nucleotide-excision repair; P:nucleotide-excision repair, DNA incision, 5'-to lesion; P:protein targeting to peroxisome; P:autophagy; P:male meiosis I; P:female meiosis I; P:I-kappaB kinase/NF-kappaB signaling; P:female…	No
MS3_08460.1	A0A094ZDN2	Thioredoxin peroxidase 2	21 kDa	F:GO:0004601; C:GO:0005623; P:GO:0006804; P:GO:0006979; F:GO:0042802; P:GO:0045454; F:GO:0051920; P:GO:0055114; P:GO:0098869	F:peroxidase activity; C:cell; P:obsolete peroxidase reaction; P:response to oxidative stress; F:identical protein binding; P:cell redox homeostasis; F:peroxiredoxin activity; P:oxidation-reduction process; P:cellular oxidant detoxification	Yes
MS3_02086.1	A0A095AIQ5	Cytochrome c	12 kDa	C:GO:0005739; P:GO:0006118; F:GO:0009055; F:GO:0020037; P:GO:0042775; F:GO:0046872; C:GO:0070469	C:mitochondrion; P:obsolete electron transport; F:electron transfer activity; F:heme binding; P:mitochondrial ATP synthesis coupled electron transport; F:metal ion binding; C:respirasome	Yes
MS3_02856.1	A0A095AKM1	Fructose-bisphosphate aldolase	40 kDa	F:GO:0004332; P:GO:0006000; P:GO:0006013; P:GO:0006020; P:GO:0006094; P:GO:0006096; P:GO:0006098; P:GO:0015976	F:fructose-bisphosphate aldolase activity; P:fructose metabolic process; P:mannose metabolic process; P:inositol metabolic process; P:gluconeogenesis; P:glycolytic process; P:pentose-phosphate shunt; P:carbon utilization	Yes
MS3_07294.1	A0A094ZX17	GLIPR1-like protein 1	20 kDa	C:GO:0005576; C:GO:0016021	C:extracellular region; C:integral component of membrane	Yes
MS3_10085.1	A0A095A2M4	Thioredoxin	12 kDa	F:GO:0005515; C:GO:0005737; P:GO:0006118; P:GO:0006662; F:GO:0015035; F:GO:0016209; P:GO:0019379; P:GO:0042744; P:GO:0045454; F:GO:0046872; P:GO:0061692; P:GO:1900409; P:GO:1990355	F:protein binding; C:cytoplasm; P:obsolete electron transport; P:glycerol ether metabolic process; F:protein disulfide oxidoreductase activity; F:antioxidant activity; P:sulfate assimilation, phosphoadenylyl sulfate reduction by phosphoadenylyl-sulfate reductase (thioredoxin); P:hydrogen peroxide catabolic process; P:cell redox homeostasis; F:metal ion binding; P:cellular detoxification of hydrog…	Yes
MS3_04271.1	A0A095ANZ3	Histone H3	15 kDa	P:GO:0000122; P:GO:0000183; C:GO:0000788; C:GO:0005576; C:GO:0005654; C:GO:0005700; P:GO:0006334; F:GO:0031492; C:GO:0035059; P:GO:0038111; P:GO:0044267; P:GO:0045652; F:GO:0046982; P:GO:0051290; P:GO:0060964	P:negative regulation of transcription by RNA polymerase II; P:chromatin silencing at rDNA; C:nuclear nucleosome; C:extracellular region; C:nucleoplasm; C:polytene chromosome; P:nucleosome assembly; F:nucleosomal DNA binding; C:RCAF complex; P:interleukin-7-mediated signaling pathway; P:cellular protein metabolic process; P:regulation of megakaryocyte differentiation; F:protein heterodimerization…	No
MS3_10002.1	A0A095A3Q8	Alpha-galactosidase	41 kDa	F:GO:0004553; P:GO:0005975	F:hydrolase activity, hydrolyzing O-glycosyl compounds; P:carbohydrate metabolic process	No
MS3_04307.1	A5A6F5	14 kDa fatty acid-binding protein	15 kDa	C:GO:0005737; F:GO:0008289	C:cytoplasm; F:lipid binding	Yes
MS3_09233.1	A0A095A0L7	Superoxide dismutase [Cu-Zn]	16 kDa	F:GO:0004784; C:GO:0005737; P:GO:0019430; F:GO:0046872; P:GO:0055114	F:superoxide dismutase activity; C:cytoplasm; P:removal of superoxide radicals; F:metal ion binding; P:oxidation-reduction process	No
MS3_10187.1	A0A095A463	Uncharacterized protein	37 kDa	F:GO:0003756; C:GO:0005788; P:GO:0045454	F:protein disulfide isomerase activity; C:endoplasmic reticulum lumen; P:cell redox homeostasis	Yes
MS3_10847.1	A0A095B4U1	Histone H2B	14 kDa	C:GO:0000786; F:GO:0003677; C:GO:0005634; F:GO:0046982	C:nucleosome; F:DNA binding; C:nucleus; F:protein heterodimerization activity	No
MS3_05950.1	A0A094ZS57	16 kDa calcium-binding protein	17 kDa	F:GO:0005509	F:calcium ion binding	Yes
MS3_08276.1	A0A094ZZE3	Basement membrane-specific heparan sulfate proteoglycan core protein	96 kDa	F:GO:0005515; C:GO:0016021	F:protein binding; C:integral component of membrane	No
MS3_10001.1	A0A095CF43	Alpha-galactosidase	37 kDa	F:GO:0004553; P:GO:0005975	F:hydrolase activity, hydrolyzing O-glycosyl compounds; P:carbohydrate metabolic process	No
MS3_05317.1	A0A094ZS46	Spectrin alpha chain	266 kDa	F:GO:0003676; F:GO:0005509; F:GO:0005515; F:GO:0008270	F:nucleic acid binding; F:calcium ion binding; F:protein binding; F:zinc ion binding	Yes
MS3_05549.1	A0A094ZVR4	Peptidase inhibitor 16	21 kDa	n/a	n/a	No
MS3_10713.1	A0A095CGL8	78 kDa glucose-regulated protein	71 kDa	P:GO:0001666; P:GO:0001878; F:GO:0005524; C:GO:0005576; C:GO:0005634; C:GO:0005788; C:GO:0016020; P:GO:0030433; P:GO:0030968; F:GO:0031072; P:GO:0034605; C:GO:0034663; P:GO:0042026; F:GO:0042623; F:GO:0044183; F:GO:0051082; P:GO:0051085; F:GO:0051787	P:response to hypoxia; P:response to yeast; F:ATP binding; C:extracellular region; C:nucleus; C:endoplasmic reticulum lumen; C:membrane; P:ubiquitin-dependent ERAD pathway; P:endoplasmic reticulum unfolded protein response; F:heat shock protein binding; P:cellular response to heat; C:endoplasmic reticulum chaperone complex; P:protein refolding; F:ATPase activity, coupled; F:protein folding chaper…	Yes
MS3_11432.1	A0A094ZD40	Actin-2	37 kDa	F:GO:0005524; C:GO:0005737; C:GO:0005856	F:ATP binding; C:cytoplasm; C:cytoskeleton	Yes
MS3_03673.1	A0A094ZQV5	Histone H2A	13 kDa	C:GO:0000786; C:GO:0000790; F:GO:0003677; P:GO:0006325; F:GO:0046982	C:nucleosome; C:nuclear chromatin; F:DNA binding; P:chromatin organization; F:protein heterodimerization activity	No
MS3_05811.1	A0A094ZWB0	Uncharacterized protein	241 kDa	F:GO:0003774; F:GO:0005524; C:GO:0016021; C:GO:0016459; F:GO:0051015	F:motor activity; F:ATP binding; C:integral component of membrane; C:myosin complex; F:actin filament binding	Yes
MS3_08059.1	A0A094ZYX2	Ferritin	23 kDa	F:GO:0004322; C:GO:0005623; P:GO:0006826; P:GO:0006879; F:GO:0008199; P:GO:0015994; P:GO:0055114	F:ferroxidase activity; C:cell; P:iron ion transport; P:cellular iron ion homeostasis; F:ferric iron binding; P:chlorophyll metabolic process; P:oxidation-reduction process	No
MS3_09682.1	A0A095CEH3	Thioredoxin, mitochondrial	17 kDa	C:GO:0005623; P:GO:0006118; P:GO:0006662; F:GO:0015035; P:GO:0045454; P:GO:0055114	C:cell; P:obsolete electron transport; P:glycerol ether metabolic process; F:protein disulfide oxidoreductase activity; P:cell redox homeostasis; P:oxidation-reduction process	Yes
MS3_02465.1	A0A094ZID2	Actin-1	24 kDa	F:GO:0005524	F:ATP binding	No
MS3_00891.1	A0A094ZIQ2	GLIPR1-like protein 1	47 kDa	C:GO:0016020; C:GO:0016021	C:membrane; C:integral component of membrane	No
MS3_07059.1	A0A094ZWF6	Uncharacterized protein	15 kDa	P:GO:0032981	P:mitochondrial respiratory chain complex I assembly	No
MS3_10186.1	A0A095A2X3	IPSE/alpha-1	15 kDa	C:GO:0016021	C:integral component of membrane	No
MS3_10385.1	A0A095A7Z5	Neuroserpin	42 kDa	C:GO:0005615; P:GO:0006508; F:GO:0008233; C:GO:0016021	C:extracellular space; P:proteolysis; F:peptidase activity; C:integral component of membrane	No
MS3_11169.1	A0A095ACD8	Uncharacterized protein	15 kDa	C:GO:0016021	C:integral component of membrane	No
MS3_10017.1	A0A095B2S5	Thioredoxin reductase 1, cytoplasmic	63 kDa	F:GO:0004791; C:GO:0005623; P:GO:0006118; P:GO:0006206; F:GO:0009055; F:GO:0015035; C:GO:0016020; P:GO:0022900; P:GO:0045454; F:GO:0046872; F:GO:0050660; P:GO:0098869	F:thioredoxin-disulfide reductase activity; C:cell; P:obsolete electron transport; P:pyrimidine nucleobase metabolic process; F:electron transfer activity; F:protein disulfide oxidoreductase activity; C:membrane; P:electron transport chain; P:cell redox homeostasis; F:metal ion binding; F:flavin adenine dinucleotide binding; P:cellular oxidant detoxification	No
MS3_11039.1	A0A094ZB49	Venom allergen 5	16 kDa	C:GO:0005576; C:GO:0016020; C:GO:0016021	C:extracellular region; C:membrane; C:integral component of membrane	No
MS3_11411.1	A0A094ZBS2	Uncharacterized protein	41 kDa	F:GO:0005524	F:ATP binding	Yes
MS3_01744.1	A0A094ZGB5	Filamin-A	268 kDa	F:GO:0003779; P:GO:0030036; P:GO:0030154	F:actin binding; P:actin cytoskeleton organization; P:cell differentiation	Yes
MS3_02003.1	A0A094ZH52	Calpain	232 kDa	F:GO:0004198; F:GO:0005249; F:GO:0005509; P:GO:0006508; C:GO:0008076; P:GO:0034765; P:GO:0071805	F:calcium-dependent cysteine-type endopeptidase activity; F:voltage-gated potassium channel activity; F:calcium ion binding; P:proteolysis; C:voltage-gated potassium channel complex; P:regulation of ion transmembrane transport; P:potassium ion transmembrane transport	Yes
MS3_05047.1	A0A094ZPX2	Calmodulin	13 kDa	F:GO:0005509; F:GO:0005515; C:GO:0005813; P:GO:0009792; F:GO:0016301; P:GO:0016310; P:GO:0016477; P:GO:0019722; C:GO:0031965; P:GO:0032880; P:GO:0042981; P:GO:0043277; P:GO:0051296; P:GO:0051726; C:GO:0071944; C:GO:0072686	F:calcium ion binding; F:protein binding; C:centrosome; P:embryo development ending in birth or egg hatching; F:kinase activity; P:phosphorylation; P:cell migration; P:calcium-mediated signaling; C:nuclear membrane; P:regulation of protein localization; P:regulation of apoptotic process; P:apoptotic cell clearance; P:establishment of meiotic spindle orientation; P:regulation of cell cycle; C:cell…	Yes
MS3_02425.1	A0A095AJN4	Enolase	47 kDa	C:GO:0000015; P:GO:0000162; F:GO:0000287; F:GO:0004634; C:GO:0005750; P:GO:0006094; P:GO:0006096; P:GO:0006122; P:GO:0006571; P:GO:0009094	C:phosphopyruvate hydratase complex; P:tryptophan biosynthetic process; F:magnesium ion binding; F:phosphopyruvate hydratase activity; C:mitochondrial respiratory chain complex III; P:gluconeogenesis; P:glycolytic process; P:mitochondrial electron transport, ubiquinol to cytochrome c; P:tyrosine biosynthetic process; P:L-phenylalanine biosynthetic process	Yes
MS3_04427.1	A0A094ZPS9	Alpha-actinin, sarcomeric	90 kDa	F:GO:0003779; F:GO:0005509	F:actin binding; F:calcium ion binding	No
MS3_05553.1	A0A094ZR37	Peptidase inhibitor 16	24 kDa	n/a	n/a	No
MS3_08600.1	A0A095A3I2	Uncharacterized protein	10 kDa	F:GO:0003723; F:GO:0033897; P:GO:0090502	F:RNA binding; F:ribonuclease T2 activity; P:RNA phosphodiester bond hydrolysis, endonucleolytic	No
MS3_03491.1	A0A095C142	Cytochrome b5 type B	14 kDa	F:GO:0003735; C:GO:0005739; C:GO:0005840; P:GO:0006412; C:GO:0016021; F:GO:0020037; P:GO:0042254; F:GO:0046872	F:structural constituent of ribosome; C:mitochondrion; C:ribosome; P:translation; C:integral component of membrane; F:heme binding; P:ribosome biogenesis; F:metal ion binding	No
MS3_05960.1	A0A095C6E4	Tegument antigen	23 kDa	F:GO:0003774; F:GO:0005509; C:GO:0005737; C:GO:0005874; P:GO:0007017; C:GO:0030286	F:motor activity; F:calcium ion binding; C:cytoplasm; C:microtubule; P:microtubule-based process; C:dynein complex	Yes
MS3_01912.1	A0A094ZII2	Thioredoxin domain-containing protein 17	9 kDa	C:GO:0005829; F:GO:0047134; P:GO:0055114	C:cytosol; F:protein-disulfide reductase activity; P:oxidation-reduction process	No
MS3_05263.1	A0A094ZQC8	Fibrocystin-L	386 kDa	C:GO:0016021	C:integral component of membrane	No
MS3_05516.1	A0A094ZR11	Purine nucleoside phosphorylase	31 kDa	F:GO:0004731; P:GO:0006144; P:GO:0006206; P:GO:0006769; P:GO:0009116; C:GO:0016020; P:GO:0046497	F:purine-nucleoside phosphorylase activity; P:purine nucleobase metabolic process; P:pyrimidine nucleobase metabolic process; P:nicotinamide metabolic process; P:nucleoside metabolic process; C:membrane; P:nicotinate nucleotide metabolic process	Yes
MS3_06828.1	A0A094ZZ18	Calcium-binding mitochondrial carrier protein SCaMC-1	53 kDa	F:GO:0005509; F:GO:0005524; P:GO:0006464; C:GO:0016021; F:GO:0022857; P:GO:0055085	F:calcium ion binding; F:ATP binding; P:cellular protein modification process; C:integral component of membrane; F:transmembrane transporter activity; P:transmembrane transport	No
MS3_11476.1	A0A095ACT9	Uncharacterized protein	5 kDa	n/a	n/a	No
MS3_00286.1	A0A095AEB2	Alcohol dehydrogenase [NADP(+)] A	35 kDa	F:GO:0004032; P:GO:0006000; P:GO:0006012; P:GO:0006013; P:GO:0006090; P:GO:0046486; P:GO:0055114	F:alditol:NADP+ 1-oxidoreductase activity; P:fructose metabolic process; P:galactose metabolic process; P:mannose metabolic process; P:pyruvate metabolic process; P:glycerolipid metabolic process; P:oxidation-reduction process	Yes
MS3_00074.1	A0A095BT16	Superoxide dismutase	26 kDa	F:GO:0004784; P:GO:0019430; F:GO:0046872; P:GO:0055114	F:superoxide dismutase activity; P:removal of superoxide radicals; F:metal ion binding; P:oxidation-reduction process	No
MS3_06918.1	A0A095C8I8	Protein DJ-1	19 kDa	C:GO:0005634; C:GO:0005829; F:GO:0036524; P:GO:0036529; P:GO:0050794; P:GO:0050896; P:GO:0106046	C:nucleus; C:cytosol; F:protein deglycase activity; P:protein deglycation, glyoxal removal; P:regulation of cellular process; P:response to stimulus; P:guanine deglycation, glyoxal removal	Yes
